# Supplementary material for: Aedes aegypti in Southern Brazil: Spatiotemporal Distribution Dynamics and Association with Climate and Environmental Factors
Source: Trop Med Infect Dis. 2023 Jan 20;8(2):77. doi: 10.3390/tropicalmed8020077 (PMC9961474; doi:10.3390/tropicalmed8020077)
Supplement: Supplementary file 1 [file tropicalmed-08-00077-s001.zip]

Archive with 8 entries (8 files):
- Supplementary Figure S1.png
- Supplementary Table S1 IIP of the municipalities in the southern region of Brazil from 2003 to 2021 used for the analyzes_B.xlsx
- Supplementary Table S2_ coordinates of the mesoregions.pdf
- Supplementary Table S3_ Climatic and environmental variables used.xlsx
- Supplementary Table S4 _ multicollinearity analyzes with climatic and environmental variables_B.pdf
- Supplementary Table S5_ Average IIP values in the mesoregions of the states of the southern region of Brazil from 2017 to 2021_B.pdf
- Supplementary Table S6_Permanova and Pair-Wise tests_.pdf
- Supplementary Table S7_ Linear Models.pdf
