# Supplementary material for: Aedes aegypti in Southern Brazil: Spatiotemporal Distribution Dynamics and Association with Climate and Environmental Factors
Source: Trop Med Infect Dis. 2023 Jan 20;8(2):77. doi: 10.3390/tropicalmed8020077 (PMC9961474; doi:10.3390/tropicalmed8020077)
Supplement: Supplementary file 1 [file tropicalmed-08-00077-s001.zip › Supplementary Table S1 IIP of the municipalities in the southern region of Brazil from 2003 to 2021 used for the analyzes_B.xlsx]

## Sheet: Informations
Aedes aegypti in the South Region of Brazil: Spatiotemporal Distribution Dynamics and Association with Climate and Environmental Factors
Supplementary Table 1: IIP of the municipalities in the southern region of Brazil from 2003 to 2021 used for the analyzes
The table shows the last survey of the IIP, of each year, carried out by the municipalities of the southern region of Brazil from 2003 to 2021. The municipalities that did not present the value of the IIP in the corresponding year, the value of the IIP was considered -1 (for the production of maps). Data from 2017 to 2021 were used in the correlation analysis with environmental and climatic varia…

## Sheet: Every year
municipality code 1	municipality code 2	municipality	state	mesoregion	mesoregion code	year	IIP		Média de IIP	Rótulos de Coluna
410830	4108304	Foz do Iguaçu	Paraná	Oeste Paranaense	4106	2003	2.1		Rótulos de Linha	2003	2004	2005	2006	2007	2008	2009	2010	2011	2012	2013	2014	2015	2016	2017	2018	2019	2020	2021	(vazio)	Total Geral
411520	4115200	Maringá	Paraná	Norte Central Paranaense	4103	2003	1.5		(vazio)
411370	4113700	Londrina	Paraná	Norte Central Paranaense	4103	2003	0.3		(vazio)
410690	4106902	Curitiba	Paraná	Metropolitana de Curitiba	4110	2003	0		Paraná	0.975	1.325	3.06	3.5125	1.13	0.88	2.06667	0.6	1.0625	49.0782	0.845593	1.18095	2.25	0.649774	1.06791	1.6756	1.09469	2.85714	1.69383		4.14387
420240	4202404	Blumenau	Santa Catarina	Vale do Itajaí	4204	2003	0		Norte Pioneiro Paranaense								0	0.1	69.1136	1.05	1.45	2.8	0.474815	0.835634	1.71092	0.900899	2.61436	1.31072		6.54529
420910	4209102	Joinville	Santa Catarina	Norte Catarinense	4202	2003	0		Centro Ocidental Paranaense								0.15	1.4	36.955	0.585714	1.35	2.50667	0.97087	1.35386	1.89635	1.59582	3.96767	2.23704		5.2058
410010	4100103	Abatiá	Paraná	Norte Pioneiro Paranaense	4104	2003			Centro Oriental Paranaense														0	0.195	0.185714	0.2	1.23077	0.707143		0.486143
410020	4100202	Adrianópolis	Paraná	Metropolitana de Curitiba	4110	2003			Centro-Sul Paranaense									1.3				1.2	0.261429	0.2475	0.337866	0.257392	0.665858	0.519592		0.404566
410030	4100301	Agudos do Sul	Paraná	Metropolitana de Curitiba	4110	2003			Metropolitana de Curitiba	0	0	0	0	0	0	0	0	0	40	0	0	0	0.48	0.333	0.136151	0.492966	0.413961	0.452642		0.805609
410040	4100400	Almirante Tamandaré	Paraná	Metropolitana de Curitiba	4110	2003			Noroeste Paranaense			5	5	1.9	2.9	3.7	1.2	1.85	49.0515	0.811111	0.8	2.99231	0.705833	1.56175	3.32054	1.51427	4.17454	2.48238		5.72805
410045	4100459	Altamira do Paraná	Paraná	Centro Ocidental Paranaense	4102	2003			Norte Central Paranaense	0.9	0.95	2.45	2.8	0.9	0.5	1.7	0.545455	0.615385	49.9029	0.849444	0.32	1.68462	0.646129	1.30478	2.0164	1.39635	3.98412	1.95705		4.5627
412862	4128625	Alto Paraíso	Paraná	Noroeste Paranaense	4101	2003			Oeste Paranaense	2.1	3.4	3.95	4.9	1.45	0.975	2.7	0.85	1.59375	47.5613	1.49091	1.8	2.525	0.776875	1.74225	2.19117	1.41691	3.46923	2.53871		5.4999
410060	4100608	Alto Paraná	Paraná	Noroeste Paranaense	4101	2003			Sudeste Paranaense														0.243333	0.166667	0.409524	0.342857	1.07009	0.594499		0.49213
410070	4100707	Alto Piquiri	Paraná	Noroeste Paranaense	4101	2003			Sudoeste Paranaense									0.425	17.02	0.15	0.714286	0.766667	0.486154	0.997289	1.10559	1.21646	1.83375	1.6159		1.51938
410050	4100509	Altônia	Paraná	Noroeste Paranaense	4101	2003			Santa Catarina	0	0				0	0	0	0	26.6667	0.05	0.133333	1.925	0.3	0.29932	0.319286	2.00109		0.882379		0.714668
410080	4100806	Alvorada do Sul	Paraná	Norte Central Paranaense	4103	2003			Grande Florianópolis		0				0	0	0	0	0		0		0	0	0.03125	0.166667		0.436364		0.1
410090	4100905	Amaporã	Paraná	Noroeste Paranaense	4101	2003			Norte Catarinense	0									0					0.0115385	0.00384615	0.45		0.16087		0.0632911
410100	4101002	Ampére	Paraná	Sudoeste Paranaense	4107	2003			Oeste Catarinense									0	80	0.05	0.14	2.22	0.6	0.698305	0.674576	2.26622		1.63204		1.38096
410105	4101051	Anahy	Paraná	Oeste Paranaense	4106	2003			Serrana													0.5		0	0	0		0		0.00609756
410110	4101101	Andirá	Paraná	Norte Pioneiro Paranaense	4104	2003			Sul Catarinense															0	0	0.0666667		0.0586207		0.0159664
410115	4101150	Ângulo	Paraná	Norte Central Paranaense	4103	2003			Vale do Itajaí	0	0										0.166667	0.4	0	0.0981481	0.184	1.64444		0.55		0.32625
410120	4101200	Antonina	Paraná	Metropolitana de Curitiba	4110	2003			Rio Grande do Sul			0.4	0.3	0.3	0		0.1	0.04	80	1	1.3	0.4	0.147297	0.657841	0.498189	0.687081	1.48897	0.837688		0.97938
410130	4101309	Antônio Olinto	Paraná	Sudeste Paranaense	4109	2003			Metropolitana de Porto Alegre			0.4	0.3	0.3	0		0.1	0.2	80	1	1.3	1.6	0.0536585	0.253608	0.184694	0.472464	0.816667	0.589474		0.558072
410140	4101408	Apucarana	Paraná	Norte Central Paranaense	4103	2003			Nordeste Rio-grandense
410150	4101507	Arapongas	Paraná	Norte Central Paranaense	4103	2003			Centro Ocidental Rio-grandense													0	0	0.348387	0.270968	0.582143	0.942857	0.437931		0.475524
410160	4101606	Arapoti	Paraná	Centro Oriental Paranaense	4105	2003			Centro Oriental Rio-grandense														0.08	0.0611111	0.037037	0.179487	0.7125	0.640476		0.224257
410165	4101655	Arapuã	Paraná	Norte Central Paranaense	4103	2003			Nordeste Rio-grandense													0	0.005	0.045283	0.012963	0.0628571	0.557143	0.357576		0.121849
410170	4101705	Araruna	Paraná	Centro Ocidental Paranaense	4102	2003			Noroeste Rio-grandense										80				0.231667	1.29057	0.943519	1.0283	1.97019	1.08341		1.32952
410180	4101804	Araucária	Paraná	Metropolitana de Curitiba	4110	2003			Sudeste Rio-grandense														0	0	0.012	0.0333333	0.2	0		0.0158537
410185	4101853	Ariranha do Ivaí	Paraná	Norte Central Paranaense	4103	2003			Sudoeste Rio-grandense									0	80				0.190909	0.436842	0.752632	0.617647	0.935294	1.16471		3.61944
410190	4101903	Assaí	Paraná	Norte Pioneiro Paranaense	4104	2003			Total Geral	0.65	0.883333	2.81818	3.15556	1.05455	0.733333	1.86	0.559259	0.970886	50.2184	0.801385	1.00192	2.11548	0.420203	0.704244	0.852271	0.998778	2.28373	1.17046		2.36351
410200	4102000	Assis Chateaubriand	Paraná	Oeste Paranaense	4106	2003
410210	4102109	Astorga	Paraná	Norte Central Paranaense	4103	2003
410220	4102208	Atalaia	Paraná	Norte Central Paranaense	4103	2003
410230	4102307	Balsa Nova	Paraná	Metropolitana de Curitiba	4110	2003
410240	4102406	Bandeirantes	Paraná	Norte Pioneiro Paranaense	4104	2003
410250	4102505	Barbosa Ferraz	Paraná	Centro Ocidental Paranaense	4102	2003
410270	4102703	Barra do Jacaré	Paraná	Norte Pioneiro Paranaense	4104	2003
410260	4102604	Barracão	Paraná	Sudoeste Paranaense	4107	2003
410275	4102752	Bela Vista da Caroba	Paraná	Sudoeste Paranaense	4107	2003
410280	4102802	Bela Vista do Paraíso	Paraná	Norte Central Paranaense	4103	2003
410290	4102901	Bituruna	Paraná	Sudeste Paranaense	4109	2003
410300	4103008	Boa Esperança	Paraná	Centro Ocidental Paranaense	4102	2003
410302	4103024	Boa Esperança do Iguaçu	Paraná	Sudoeste Paranaense	4107	2003
410304	4103040	Boa Ventura de São Roque	Paraná	Centro-Sul Paranaense	4108	2003
410305	4103057	Boa Vista da Aparecida	Paraná	Oeste Paranaense	4106	2003
410310	4103107	Bocaiúva do Sul	Paraná	Metropolitana de Curitiba	4110	2003
410315	4103156	Bom Jesus do Sul	Paraná	Sudoeste Paranaense	4107	2003
410320	4103206	Bom Sucesso	Paraná	Norte Central Paranaense	4103	2003
410322	4103222	Bom Sucesso do Sul	Paraná	Sudoeste Paranaense	4107	2003
410330	4103305	Borrazópolis	Paraná	Norte Central Paranaense	4103	2003
410335	4103354	Braganey	Paraná	Oeste Paranaense	4106	2003
410337	4103370	Brasilândia do Sul	Paraná	Noroeste Paranaense	4101	2003
410340	4103404	Cafeara	Paraná	Norte Central Paranaense	4103	2003
410345	4103453	Cafelândia	Paraná	Oeste Paranaense	4106	2003
410347	4103479	Cafezal do Sul	Paraná	Noroeste Paranaense	4101	2003
410350	4103503	Califórnia	Paraná	Norte Central Paranaense	4103	2003
410360	4103602	Cambará	Paraná	Norte Pioneiro Paranaense	4104	2003
410370	4103701	Cambé	Paraná	Norte Central Paranaense	4103	2003
410380	4103800	Cambira	Paraná	Norte Central Paranaense	4103	2003
410390	4103909	Campina da Lagoa	Paraná	Centro Ocidental Paranaense	4102	2003
410395	4103958	Campina do Simão	Paraná	Centro-Sul Paranaense	4108	2003
410400	4104006	Campina Grande do Sul	Paraná	Metropolitana de Curitiba	4110	2003
410405	4104055	Campo Bonito	Paraná	Oeste Paranaense	4106	2003
410410	4104105	Campo do Tenente	Paraná	Metropolitana de Curitiba	4110	2003
410420	4104204	Campo Largo	Paraná	Metropolitana de Curitiba	4110	2003
410425	4104253	Campo Magro	Paraná	Metropolitana de Curitiba	4110	2003
410430	4104303	Campo Mourão	Paraná	Centro Ocidental Paranaense	4102	2003
410440	4104402	Cândido de Abreu	Paraná	Norte Central Paranaense	4103	2003
410442	4104428	Candói	Paraná	Centro-Sul Paranaense	4108	2003
410445	4104451	Cantagalo	Paraná	Centro-Sul Paranaense	4108	2003
410450	4104501	Capanema	Paraná	Sudoeste Paranaense	4107	2003
410460	4104600	Capitão Leônidas Marques	Paraná	Oeste Paranaense	4106	2003
410465	4104659	Carambeí	Paraná	Centro Oriental Paranaense	4105	2003
410470	4104709	Carlópolis	Paraná	Norte Pioneiro Paranaense	4104	2003
410480	4104808	Cascavel	Paraná	Oeste Paranaense	4106	2003
410490	4104907	Castro	Paraná	Centro Oriental Paranaense	4105	2003
410500	4105003	Catanduvas	Paraná	Oeste Paranaense	4106	2003
410510	4105102	Centenário do Sul	Paraná	Norte Central Paranaense	4103	2003
410520	4105201	Cerro Azul	Paraná	Metropolitana de Curitiba	4110	2003
410530	4105300	Céu Azul	Paraná	Oeste Paranaense	4106	2003
410540	4105409	Chopinzinho	Paraná	Sudoeste Paranaense	4107	2003
410550	4105508	Cianorte	Paraná	Noroeste Paranaense	4101	2003
410560	4105607	Cidade Gaúcha	Paraná	Noroeste Paranaense	4101	2003
410570	4105706	Clevelândia	Paraná	Centro-Sul Paranaense	4108	2003
410580	4105805	Colombo	Paraná	Metropolitana de Curitiba	4110	2003
410590	4105904	Colorado	Paraná	Norte Central Paranaense	4103	2003
410600	4106001	Congonhinhas	Paraná	Norte Pioneiro Paranaense	4104	2003
410610	4106100	Conselheiro Mairinck	Paraná	Norte Pioneiro Paranaense	4104	2003
410620	4106209	Contenda	Paraná	Metropolitana de Curitiba	4110	2003
410630	4106308	Corbélia	Paraná	Oeste Paranaense	4106	2003
410640	4106407	Cornélio Procópio	Paraná	Norte Pioneiro Paranaense	4104	2003
410645	4106456	Coronel Domingos Soares	Paraná	Centro-Sul Paranaense	4108	2003
410650	4106506	Coronel Vivida	Paraná	Sudoeste Paranaense	4107	2003
410655	4106555	Corumbataí do Sul	Paraná	Centro Ocidental Paranaense	4102	2003
410680	4106803	Cruz Machado	Paraná	Sudeste Paranaense	4109	2003
410657	4106571	Cruzeiro do Iguaçu	Paraná	Sudoeste Paranaense	4107	2003
410660	4106605	Cruzeiro do Oeste	Paraná	Noroeste Paranaense	4101	2003
410670	4106704	Cruzeiro do Sul	Paraná	Noroeste Paranaense	4101	2003
410685	4106852	Cruzmaltina	Paraná	Norte Central Paranaense	4103	2003
410700	4107009	Curiúva	Paraná	Norte Pioneiro Paranaense	4104	2003
410710	4107108	Diamante do Norte	Paraná	Noroeste Paranaense	4101	2003
410712	4107124	Diamante do Sul	Paraná	Oeste Paranaense	4106	2003
410715	4107157	Diamante D'Oeste	Paraná	Oeste Paranaense	4106	2003
410720	4107207	Dois Vizinhos	Paraná	Sudoeste Paranaense	4107	2003
410725	4107256	Douradina	Paraná	Noroeste Paranaense	4101	2003
410730	4107306	Doutor Camargo	Paraná	Norte Central Paranaense	4103	2003
412863	4128633	Doutor Ulysses	Paraná	Metropolitana de Curitiba	4110	2003
410740	4107405	Enéas Marques	Paraná	Sudoeste Paranaense	4107	2003
410750	4107504	Engenheiro Beltrão	Paraná	Centro Ocidental Paranaense	4102	2003
410753	4107538	Entre Rios do Oeste	Paraná	Oeste Paranaense	4106	2003
410752	4107520	Esperança Nova	Paraná	Noroeste Paranaense	4101	2003
410754	4107546	Espigão Alto do Iguaçu	Paraná	Centro-Sul Paranaense	4108	2003
410755	4107553	Farol	Paraná	Centro Ocidental Paranaense	4102	2003
410760	4107603	Faxinal	Paraná	Norte Central Paranaense	4103	2003
410765	4107652	Fazenda Rio Grande	Paraná	Metropolitana de Curitiba	4110	2003
410770	4107702	Fênix	Paraná	Centro Ocidental Paranaense	4102	2003
410773	4107736	Fernandes Pinheiro	Paraná	Sudeste Paranaense	4109	2003
410775	4107751	Figueira	Paraná	Norte Pioneiro Paranaense	4104	2003
410785	4107850	Flor da Serra do Sul	Paraná	Sudoeste Paranaense	4107	2003
410780	4107801	Floraí	Paraná	Norte Central Paranaense	4103	2003
410790	4107900	Floresta	Paraná	Norte Central Paranaense	4103	2003
410800	4108007	Florestópolis	Paraná	Norte Central Paranaense	4103	2003
410810	4108106	Flórida	Paraná	Norte Central Paranaense	4103	2003
410820	4108205	Formosa do Oeste	Paraná	Oeste Paranaense	4106	2003
410845	4108452	Foz do Jordão	Paraná	Centro-Sul Paranaense	4108	2003
410832	4108320	Francisco Alves	Paraná	Noroeste Paranaense	4101	2003
410840	4108403	Francisco Beltrão	Paraná	Sudoeste Paranaense	4107	2003
410850	4108502	General Carneiro	Paraná	Sudeste Paranaense	4109	2003
410855	4108551	Godoy Moreira	Paraná	Norte Central Paranaense	4103	2003
410860	4108601	Goioerê	Paraná	Centro Ocidental Paranaense	4102	2003
410865	4108650	Goioxim	Paraná	Centro-Sul Paranaense	4108	2003
410870	4108700	Grandes Rios	Paraná	Norte Central Paranaense	4103	2003
410880	4108809	Guaíra	Paraná	Oeste Paranaense	4106	2003
410890	4108908	Guairaçá	Paraná	Noroeste Paranaense	4101	2003
410895	4108957	Guamiranga	Paraná	Sudeste Paranaense	4109	2003
410900	4109005	Guapirama	Paraná	Norte Pioneiro Paranaense	4104	2003
410910	4109104	Guaporema	Paraná	Noroeste Paranaense	4101	2003
410920	4109203	Guaraci	Paraná	Norte Central Paranaense	4103	2003
410930	4109302	Guaraniaçu	Paraná	Oeste Paranaense	4106	2003
410940	4109401	Guarapuava	Paraná	Centro-Sul Paranaense	4108	2003
410950	4109500	Guaraqueçaba	Paraná	Metropolitana de Curitiba	4110	2003
410960	4109609	Guaratuba	Paraná	Metropolitana de Curitiba	4110	2003
410965	4109658	Honório Serpa	Paraná	Centro-Sul Paranaense	4108	2003
410970	4109708	Ibaiti	Paraná	Norte Pioneiro Paranaense	4104	2003
410975	4109757	Ibema	Paraná	Oeste Paranaense	4106	2003
410980	4109807	Ibiporã	Paraná	Norte Central Paranaense	4103	2003
410990	4109906	Icaraíma	Paraná	Noroeste Paranaense	4101	2003
411000	4110003	Iguaraçu	Paraná	Norte Central Paranaense	4103	2003
411005	4110052	Iguatu	Paraná	Oeste Paranaense	4106	2003
411007	4110078	Imbaú	Paraná	Centro Oriental Paranaense	4105	2003
411010	4110102	Imbituva	Paraná	Sudeste Paranaense	4109	2003
411020	4110201	Inácio Martins	Paraná	Centro-Sul Paranaense	4108	2003
411030	4110300	Inajá	Paraná	Noroeste Paranaense	4101	2003
411040	4110409	Indianópolis	Paraná	Noroeste Paranaense	4101	2003
411050	4110508	Ipiranga	Paraná	Sudeste Paranaense	4109	2003
411060	4110607	Iporã	Paraná	Noroeste Paranaense	4101	2003
411065	4110656	Iracema do Oeste	Paraná	Oeste Paranaense	4106	2003
411070	4110706	Irati	Paraná	Sudeste Paranaense	4109	2003
411080	4110805	Iretama	Paraná	Centro Ocidental Paranaense	4102	2003
411090	4110904	Itaguajé	Paraná	Norte Central Paranaense	4103	2003
411095	4110953	Itaipulândia	Paraná	Oeste Paranaense	4106	2003
411100	4111001	Itambaracá	Paraná	Norte Pioneiro Paranaense	4104	2003
411110	4111100	Itambé	Paraná	Norte Central Paranaense	4103	2003
411120	4111209	Itapejara d'Oeste	Paraná	Sudoeste Paranaense	4107	2003
411125	4111258	Itaperuçu	Paraná	Metropolitana de Curitiba	4110	2003
411130	4111308	Itaúna do Sul	Paraná	Noroeste Paranaense	4101	2003
411140	4111407	Ivaí	Paraná	Sudeste Paranaense	4109	2003
411150	4111506	Ivaiporã	Paraná	Norte Central Paranaense	4103	2003
411155	4111555	Ivaté	Paraná	Noroeste Paranaense	4101	2003
411160	4111605	Ivatuba	Paraná	Norte Central Paranaense	4103	2003
411170	4111704	Jaboti	Paraná	Norte Pioneiro Paranaense	4104	2003
411180	4111803	Jacarezinho	Paraná	Norte Pioneiro Paranaense	4104	2003
411190	4111902	Jaguapitã	Paraná	Norte Central Paranaense	4103	2003
411200	4112009	Jaguariaíva	Paraná	Centro Oriental Paranaense	4105	2003
411210	4112108	Jandaia do Sul	Paraná	Norte Central Paranaense	4103	2003
411220	4112207	Janiópolis	Paraná	Centro Ocidental Paranaense	4102	2003
411230	4112306	Japira	Paraná	Norte Pioneiro Paranaense	4104	2003
411240	4112405	Japurá	Paraná	Noroeste Paranaense	4101	2003
411250	4112504	Jardim Alegre	Paraná	Norte Central Paranaense	4103	2003
411260	4112603	Jardim Olinda	Paraná	Noroeste Paranaense	4101	2003
411270	4112702	Jataizinho	Paraná	Norte Pioneiro Paranaense	4104	2003
411275	4112751	Jesuítas	Paraná	Oeste Paranaense	4106	2003
411280	4112801	Joaquim Távora	Paraná	Norte Pioneiro Paranaense	4104	2003
411290	4112900	Jundiaí do Sul	Paraná	Norte Pioneiro Paranaense	4104	2003
411295	4112959	Juranda	Paraná	Centro Ocidental Paranaense	4102	2003
411300	4113007	Jussara	Paraná	Noroeste Paranaense	4101	2003
411310	4113106	Kaloré	Paraná	Norte Central Paranaense	4103	2003
411320	4113205	Lapa	Paraná	Metropolitana de Curitiba	4110	2003
411325	4113254	Laranjal	Paraná	Centro-Sul Paranaense	4108	2003
411330	4113304	Laranjeiras do Sul	Paraná	Centro-Sul Paranaense	4108	2003
411340	4113403	Leópolis	Paraná	Norte Pioneiro Paranaense	4104	2003
411342	4113429	Lidianópolis	Paraná	Norte Central Paranaense	4103	2003
411345	4113452	Lindoeste	Paraná	Oeste Paranaense	4106	2003
411350	4113502	Loanda	Paraná	Noroeste Paranaense	4101	2003
411360	4113601	Lobato	Paraná	Norte Central Paranaense	4103	2003
411373	4113734	Luiziana	Paraná	Centro Ocidental Paranaense	4102	2003
411375	4113759	Lunardelli	Paraná	Norte Central Paranaense	4103	2003
411380	4113809	Lupionópolis	Paraná	Norte Central Paranaense	4103	2003
411390	4113908	Mallet	Paraná	Sudeste Paranaense	4109	2003
411400	4114005	Mamborê	Paraná	Centro Ocidental Paranaense	4102	2003
411410	4114104	Mandaguaçu	Paraná	Norte Central Paranaense	4103	2003
411420	4114203	Mandaguari	Paraná	Norte Central Paranaense	4103	2003
411430	4114302	Mandirituba	Paraná	Metropolitana de Curitiba	4110	2003
411435	4114351	Manfrinópolis	Paraná	Sudoeste Paranaense	4107	2003
411440	4114401	Mangueirinha	Paraná	Centro-Sul Paranaense	4108	2003
411450	4114500	Manoel Ribas	Paraná	Norte Central Paranaense	4103	2003
411460	4114609	Marechal Cândido Rondon	Paraná	Oeste Paranaense	4106	2003
411470	4114708	Maria Helena	Paraná	Noroeste Paranaense	4101	2003
411480	4114807	Marialva	Paraná	Norte Central Paranaense	4103	2003
411490	4114906	Marilândia do Sul	Paraná	Norte Central Paranaense	4103	2003
411500	4115002	Marilena	Paraná	Noroeste Paranaense	4101	2003
411510	4115101	Mariluz	Paraná	Noroeste Paranaense	4101	2003
411530	4115309	Mariópolis	Paraná	Sudoeste Paranaense	4107	2003
411535	4115358	Maripá	Paraná	Oeste Paranaense	4106	2003
411540	4115408	Marmeleiro	Paraná	Sudoeste Paranaense	4107	2003
411545	4115457	Marquinho	Paraná	Centro-Sul Paranaense	4108	2003
411550	4115507	Marumbi	Paraná	Norte Central Paranaense	4103	2003
411560	4115606	Matelândia	Paraná	Oeste Paranaense	4106	2003
411570	4115705	Matinhos	Paraná	Metropolitana de Curitiba	4110	2003
411573	4115739	Mato Rico	Paraná	Centro-Sul Paranaense	4108	2003
411575	4115754	Mauá da Serra	Paraná	Norte Central Paranaense	4103	2003
411580	4115804	Medianeira	Paraná	Oeste Paranaense	4106	2003
411585	4115853	Mercedes	Paraná	Oeste Paranaense	4106	2003
411590	4115903	Mirador	Paraná	Noroeste Paranaense	4101	2003
411600	4116000	Miraselva	Paraná	Norte Central Paranaense	4103	2003
411605	4116059	Missal	Paraná	Oeste Paranaense	4106	2003
411610	4116109	Moreira Sales	Paraná	Centro Ocidental Paranaense	4102	2003
411620	4116208	Morretes	Paraná	Metropolitana de Curitiba	4110	2003
411630	4116307	Munhoz de Melo	Paraná	Norte Central Paranaense	4103	2003
411640	4116406	Nossa Senhora das Graças	Paraná	Norte Central Paranaense	4103	2003
411650	4116505	Nova Aliança do Ivaí	Paraná	Noroeste Paranaense	4101	2003
411660	4116604	Nova América da Colina	Paraná	Norte Pioneiro Paranaense	4104	2003
411670	4116703	Nova Aurora	Paraná	Oeste Paranaense	4106	2003
411680	4116802	Nova Cantu	Paraná	Centro Ocidental Paranaense	4102	2003
411690	4116901	Nova Esperança	Paraná	Norte Central Paranaense	4103	2003
411695	4116950	Nova Esperança do Sudoeste	Paraná	Sudoeste Paranaense	4107	2003
411700	4117008	Nova Fátima	Paraná	Norte Pioneiro Paranaense	4104	2003
411705	4117057	Nova Laranjeiras	Paraná	Centro-Sul Paranaense	4108	2003
411710	4117107	Nova Londrina	Paraná	Noroeste Paranaense	4101	2003
411720	4117206	Nova Olímpia	Paraná	Noroeste Paranaense	4101	2003
411725	4117255	Nova Prata do Iguaçu	Paraná	Sudoeste Paranaense	4107	2003
411721	4117214	Nova Santa Bárbara	Paraná	Norte Pioneiro Paranaense	4104	2003
411722	4117222	Nova Santa Rosa	Paraná	Oeste Paranaense	4106	2003
411727	4117271	Nova Tebas	Paraná	Norte Central Paranaense	4103	2003
411729	4117297	Novo Itacolomi	Paraná	Norte Central Paranaense	4103	2003
411730	4117305	Ortigueira	Paraná	Centro Oriental Paranaense	4105	2003
411740	4117404	Ourizona	Paraná	Norte Central Paranaense	4103	2003
411745	4117453	Ouro Verde do Oeste	Paraná	Oeste Paranaense	4106	2003
411750	4117503	Paiçandu	Paraná	Norte Central Paranaense	4103	2003
411760	4117602	Palmas	Paraná	Centro-Sul Paranaense	4108	2003
411770	4117701	Palmeira	Paraná	Centro Oriental Paranaense	4105	2003
411780	4117800	Palmital	Paraná	Centro-Sul Paranaense	4108	2003
411790	4117909	Palotina	Paraná	Oeste Paranaense	4106	2003
411800	4118006	Paraíso do Norte	Paraná	Noroeste Paranaense	4101	2003
411810	4118105	Paranacity	Paraná	Noroeste Paranaense	4101	2003
411820	4118204	Paranaguá	Paraná	Metropolitana de Curitiba	4110	2003
411830	4118303	Paranapoema	Paraná	Noroeste Paranaense	4101	2003
411840	4118402	Paranavaí	Paraná	Noroeste Paranaense	4101	2003
411845	4118451	Pato Bragado	Paraná	Oeste Paranaense	4106	2003
411850	4118501	Pato Branco	Paraná	Sudoeste Paranaense	4107	2003
411860	4118600	Paula Freitas	Paraná	Sudeste Paranaense	4109	2003
411870	4118709	Paulo Frontin	Paraná	Sudeste Paranaense	4109	2003
411880	4118808	Peabiru	Paraná	Centro Ocidental Paranaense	4102	2003
411885	4118857	Perobal	Paraná	Noroeste Paranaense	4101	2003
411890	4118907	Pérola	Paraná	Noroeste Paranaense	4101	2003
411900	4119004	Pérola d'Oeste	Paraná	Sudoeste Paranaense	4107	2003
411910	4119103	Piên	Paraná	Metropolitana de Curitiba	4110	2003
411915	4119152	Pinhais	Paraná	Metropolitana de Curitiba	4110	2003
411925	4119251	Pinhal de São Bento	Paraná	Sudoeste Paranaense	4107	2003
411920	4119202	Pinhalão	Paraná	Norte Pioneiro Paranaense	4104	2003
411930	4119301	Pinhão	Paraná	Centro-Sul Paranaense	4108	2003
411940	4119400	Piraí do Sul	Paraná	Centro Oriental Paranaense	4105	2003
411950	4119509	Piraquara	Paraná	Metropolitana de Curitiba	4110	2003
411960	4119608	Pitanga	Paraná	Centro-Sul Paranaense	4108	2003
411965	4119657	Pitangueiras	Paraná	Norte Central Paranaense	4103	2003
411970	4119707	Planaltina do Paraná	Paraná	Noroeste Paranaense	4101	2003
411980	4119806	Planalto	Paraná	Sudoeste Paranaense	4107	2003
411990	4119905	Ponta Grossa	Paraná	Centro Oriental Paranaense	4105	2003
411995	4119954	Pontal do Paraná	Paraná	Metropolitana de Curitiba	4110	2003
412000	4120002	Porecatu	Paraná	Norte Central Paranaense	4103	2003
412010	4120101	Porto Amazonas (PR	Paraná	Metropolitana de Curitiba	4110	2003
412015	4120150	Porto Barreiro	Paraná	Centro-Sul Paranaense	4108	2003
412020	4120200	Porto Rico	Paraná	Noroeste Paranaense	4101	2003
412030	4120309	Porto Vitória	Paraná	Sudeste Paranaense	4109	2003
412033	4120333	Prado Ferreira	Paraná	Norte Central Paranaense	4103	2003
412035	4120358	Pranchita	Paraná	Sudoeste Paranaense	4107	2003
412040	4120408	Presidente Castelo Branco	Paraná	Norte Central Paranaense	4103	2003
412050	4120507	Primeiro de Maio	Paraná	Norte Central Paranaense	4103	2003
412060	4120606	Prudentópolis	Paraná	Sudeste Paranaense	4109	2003
412065	4120655	Quarto Centenário	Paraná	Centro Ocidental Paranaense	4102	2003
412070	4120705	Quatiguá	Paraná	Norte Pioneiro Paranaense	4104	2003
412080	4120804	Quatro Barras	Paraná	Metropolitana de Curitiba	4110	2003
412085	4120853	Quatro Pontes	Paraná	Oeste Paranaense	4106	2003
412090	4120903	Quedas do Iguaçu	Paraná	Centro-Sul Paranaense	4108	2003
412100	4121000	Querência do Norte	Paraná	Noroeste Paranaense	4101	2003
412110	4121109	Quinta do Sol	Paraná	Centro Ocidental Paranaense	4102	2003
412120	4121208	Quitandinha	Paraná	Metropolitana de Curitiba	4110	2003
412125	4121257	Ramilândia	Paraná	Oeste Paranaense	4106	2003
412130	4121307	Rancho Alegre	Paraná	Norte Pioneiro Paranaense	4104	2003
412135	4121356	Rancho Alegre D'Oeste	Paraná	Centro Ocidental Paranaense	4102	2003
412140	4121406	Realeza	Paraná	Sudoeste Paranaense	4107	2003
412150	4121505	Rebouças	Paraná	Sudeste Paranaense	4109	2003
412160	4121604	Renascença	Paraná	Sudoeste Paranaense	4107	2003
412170	4121703	Reserva	Paraná	Centro Oriental Paranaense	4105	2003
412175	4121752	Reserva do Iguaçu	Paraná	Centro-Sul Paranaense	4108	2003
412180	4121802	Ribeirão Claro	Paraná	Norte Pioneiro Paranaense	4104	2003
412190	4121901	Ribeirão do Pinhal	Paraná	Norte Pioneiro Paranaense	4104	2003
412200	4122008	Rio Azul	Paraná	Sudeste Paranaense	4109	2003
412210	4122107	Rio Bom	Paraná	Norte Central Paranaense	4103	2003
412215	4122156	Rio Bonito do Iguaçu	Paraná	Centro-Sul Paranaense	4108	2003
412217	4122172	Rio Branco do Ivaí	Paraná	Norte Central Paranaense	4103	2003
412220	4122206	Rio Branco do Sul	Paraná	Metropolitana de Curitiba	4110	2003
412230	4122305	Rio Negro	Paraná	Metropolitana de Curitiba	4110	2003
412240	4122404	Rolândia	Paraná	Norte Central Paranaense	4103	2003
412250	4122503	Roncador	Paraná	Centro Ocidental Paranaense	4102	2003
412260	4122602	Rondon	Paraná	Noroeste Paranaense	4101	2003
412265	4122651	Rosário do Ivaí	Paraná	Norte Central Paranaense	4103	2003
412270	4122701	Sabáudia	Paraná	Norte Central Paranaense	4103	2003
412280	4122800	Salgado Filho	Paraná	Sudoeste Paranaense	4107	2003
412290	4122909	Salto do Itararé	Paraná	Norte Pioneiro Paranaense	4104	2003
412300	4123006	Salto do Lontra	Paraná	Sudoeste Paranaense	4107	2003
412310	4123105	Santa Amélia	Paraná	Norte Pioneiro Paranaense	4104	2003
412320	4123204	Santa Cecília do Pavão	Paraná	Norte Pioneiro Paranaense	4104	2003
412330	4123303	Santa Cruz de Monte Castelo	Paraná	Noroeste Paranaense	4101	2003
412340	4123402	Santa Fé	Paraná	Norte Central Paranaense	4103	2003
412350	4123501	Santa Helena	Paraná	Oeste Paranaense	4106	2003
412360	4123600	Santa Inês	Paraná	Norte Central Paranaense	4103	2003
412370	4123709	Santa Isabel do Ivaí	Paraná	Noroeste Paranaense	4101	2003
412380	4123808	Santa Izabel do Oeste	Paraná	Sudoeste Paranaense	4107	2003
412382	4123824	Santa Lúcia	Paraná	Oeste Paranaense	4106	2003
412385	4123857	Santa Maria do Oeste	Paraná	Centro-Sul Paranaense	4108	2003
412390	4123907	Santa Mariana	Paraná	Norte Pioneiro Paranaense	4104	2003
412395	4123956	Santa Mônica	Paraná	Noroeste Paranaense	4101	2003
412402	4124020	Santa Tereza do Oeste	Paraná	Oeste Paranaense	4106	2003
412405	4124053	Santa Terezinha de Itaipu	Paraná	Oeste Paranaense	4106	2003
412400	4124004	Santana do Itararé	Paraná	Norte Pioneiro Paranaense	4104	2003
412410	4124103	Santo Antônio da Platina	Paraná	Norte Pioneiro Paranaense	4104	2003
412420	4124202	Santo Antônio do Caiuá	Paraná	Noroeste Paranaense	4101	2003
412430	4124301	Santo Antônio do Paraíso	Paraná	Norte Pioneiro Paranaense	4104	2003
412440	4124400	Santo Antônio do Sudoeste	Paraná	Sudoeste Paranaense	4107	2003
412450	4124509	Santo Inácio	Paraná	Norte Central Paranaense	4103	2003
412460	4124608	São Carlos do Ivaí	Paraná	Noroeste Paranaense	4101	2003
412470	4124707	São Jerônimo da Serra	Paraná	Norte Pioneiro Paranaense	4104	2003
412480	4124806	São João	Paraná	Sudoeste Paranaense	4107	2003
412490	4124905	São João do Caiuá	Paraná	Noroeste Paranaense	4101	2003
412500	4125001	São João do Ivaí	Paraná	Norte Central Paranaense	4103	2003
412510	4125100	São João do Triunfo	Paraná	Sudeste Paranaense	4109	2003
412530	4125308	São Jorge do Ivaí	Paraná	Norte Central Paranaense	4103	2003
412535	4125357	São Jorge do Patrocínio	Paraná	Noroeste Paranaense	4101	2003
412520	4125209	São Jorge d'Oeste	Paraná	Sudoeste Paranaense	4107	2003
412540	4125407	São José da Boa Vista	Paraná	Norte Pioneiro Paranaense	4104	2003
412545	4125456	São José das Palmeiras	Paraná	Oeste Paranaense	4106	2003
412550	4125506	São José dos Pinhais	Paraná	Metropolitana de Curitiba	4110	2003
412555	4125555	São Manoel do Paraná	Paraná	Noroeste Paranaense	4101	2003
412560	4125605	São Mateus do Sul	Paraná	Sudeste Paranaense	4109	2003
412570	4125704	São Miguel do Iguaçu	Paraná	Oeste Paranaense	4106	2003
412575	4125753	São Pedro do Iguaçu	Paraná	Oeste Paranaense	4106	2003
412580	4125803	São Pedro do Ivaí	Paraná	Norte Central Paranaense	4103	2003
412590	4125902	São Pedro do Paraná	Paraná	Noroeste Paranaense	4101	2003
412600	4126009	São Sebastião da Amoreira	Paraná	Norte Pioneiro Paranaense	4104	2003
412610	4126108	São Tomé	Paraná	Noroeste Paranaense	4101	2003
412620	4126207	Sapopema	Paraná	Norte Pioneiro Paranaense	4104	2003
412625	4126256	Sarandi	Paraná	Norte Central Paranaense	4103	2003
412627	4126272	Saudade do Iguaçu	Paraná	Sudoeste Paranaense	4107	2003
412630	4126306	Sengés	Paraná	Centro Oriental Paranaense	4105	2003
412635	4126355	Serranópolis do Iguaçu	Paraná	Oeste Paranaense	4106	2003
412640	4126405	Sertaneja	Paraná	Norte Pioneiro Paranaense	4104	2003
412650	4126504	Sertanópolis	Paraná	Norte Central Paranaense	4103	2003
412660	4126603	Siqueira Campos	Paraná	Norte Pioneiro Paranaense	4104	2003
412665	4126652	Sulina	Paraná	Sudoeste Paranaense	4107	2003
412667	4126678	Tamarana	Paraná	Norte Central Paranaense	4103	2003
412670	4126702	Tamboara	Paraná	Noroeste Paranaense	4101	2003
412680	4126801	Tapejara	Paraná	Noroeste Paranaense	4101	2003
412690	4126900	Tapira	Paraná	Noroeste Paranaense	4101	2003
412700	4127007	Teixeira Soares	Paraná	Sudeste Paranaense	4109	2003
412710	4127106	Telêmaco Borba	Paraná	Centro Oriental Paranaense	4105	2003
412720	4127205	Terra Boa	Paraná	Centro Ocidental Paranaense	4102	2003
412730	4127304	Terra Rica	Paraná	Noroeste Paranaense	4101	2003
412740	4127403	Terra Roxa	Paraná	Oeste Paranaense	4106	2003
412750	4127502	Tibagi	Paraná	Centro Oriental Paranaense	4105	2003
412760	4127601	Tijucas do Sul	Paraná	Metropolitana de Curitiba	4110	2003
412770	4127700	Toledo	Paraná	Oeste Paranaense	4106	2003
412780	4127809	Tomazina	Paraná	Norte Pioneiro Paranaense	4104	2003
412785	4127858	Três Barras do Paraná	Paraná	Oeste Paranaense	4106	2003
412788	4127882	Tunas do Paraná	Paraná	Metropolitana de Curitiba	4110	2003
412790	4127908	Tuneiras do Oeste	Paraná	Noroeste Paranaense	4101	2003
412795	4127957	Tupãssi	Paraná	Oeste Paranaense	4106	2003
412796	4127965	Turvo	Paraná	Centro-Sul Paranaense	4108	2003
412800	4128005	Ubiratã	Paraná	Centro Ocidental Paranaense	4102	2003
412810	4128104	Umuarama	Paraná	Noroeste Paranaense	4101	2003
412820	4128203	União da Vitória	Paraná	Sudeste Paranaense	4109	2003
412830	4128302	Uniflor	Paraná	Norte Central Paranaense	4103	2003
412840	4128401	Uraí	Paraná	Norte Pioneiro Paranaense	4104	2003
412853	4128534	Ventania	Paraná	Centro Oriental Paranaense	4105	2003
412855	4128559	Vera Cruz do Oeste	Paraná	Oeste Paranaense	4106	2003
412860	4128609	Verê	Paraná	Sudoeste Paranaense	4107	2003
412865	4128658	Virmond	Paraná	Centro-Sul Paranaense	4108	2003
412870	4128708	Vitorino	Paraná	Sudoeste Paranaense	4107	2003
412850	4128500	Wenceslau Braz	Paraná	Norte Pioneiro Paranaense	4104	2003
412880	4128807	Xambrê	Paraná	Noroeste Paranaense	4101	2003
430003	4300034	Aceguá	Rio Grande do Sul	Sudoeste Rio-grandense	4306	2003
430005	4300059	Água Santa	Rio Grande do Sul	Noroeste Rio-grandense	4301	2003
430010	4300109	Agudo	Rio Grande do Sul	Centro Ocidental Rio-grandense	4303	2003
430020	4300208	Ajuricaba	Rio Grande do Sul	Noroeste Rio-grandense	4301	2003
430030	4300307	Alecrim	Rio Grande do Sul	Noroeste Rio-grandense	4301	2003
430040	4300406	Alegrete	Rio Grande do Sul	Sudoeste Rio-grandense	4306	2003
430045	4300455	Alegria	Rio Grande do Sul	Noroeste Rio-grandense	4301	2003
430047	4300471	Almirante Tamandaré do Sul	Rio Grande do Sul	Noroeste Rio-grandense	4301	2003
430050	4300505	Alpestre	Rio Grande do Sul	Noroeste Rio-grandense	4301	2003
430055	4300554	Alto Alegre	Rio Grande do Sul	Noroeste Rio-grandense	4301	2003
430057	4300570	Alto Feliz	Rio Grande do Sul	Metropolitana de Porto Alegre	4305	2003
430060	4300604	Alvorada	Rio Grande do Sul	Metropolitana de Porto Alegre	4305	2003
430063	4300638	Amaral Ferrador	Rio Grande do Sul	Sudeste Rio-grandense	4307	2003
430064	4300646	Ametista do Sul	Rio Grande do Sul	Noroeste Rio-grandense	4301	2003
430066	4300661	André da Rocha	Rio Grande do Sul	Nordeste Rio-grandense	4302	2003
430070	4300703	Anta Gorda	Rio Grande do Sul	Nordeste Rio-grandense	4302	2003
430080	4300802	Antônio Prado	Rio Grande do Sul	Nordeste Rio-grandense	4302	2003
430085	4300851	Arambaré	Rio Grande do Sul	Metropolitana de Porto Alegre	4305	2003
430087	4300877	Araricá	Rio Grande do Sul	Metropolitana de Porto Alegre	4305	2003
430090	4300901	Aratiba	Rio Grande do Sul	Noroeste Rio-grandense	4301	2003
430100	4301008	Arroio do Meio	Rio Grande do Sul	Centro Oriental Rio-grandense	4304	2003
430107	4301073	Arroio do Padre	Rio Grande do Sul	Sudeste Rio-grandense	4307	2003
430105	4301057	Arroio do Sal	Rio Grande do Sul	Metropolitana de Porto Alegre	4305	2003
430120	4301206	Arroio do Tigre	Rio Grande do Sul	Centro Oriental Rio-grandense	4304	2003
430110	4301107	Arroio dos Ratos	Rio Grande do Sul	Metropolitana de Porto Alegre	4305	2003
430130	4301305	Arroio Grande	Rio Grande do Sul	Sudeste Rio-grandense	4307	2003
430140	4301404	Arvorezinha	Rio Grande do Sul	Nordeste Rio-grandense	4302	2003
430150	4301503	Augusto Pestana	Rio Grande do Sul	Noroeste Rio-grandense	4301	2003
430155	4301552	Áurea	Rio Grande do Sul	Noroeste Rio-grandense	4301	2003
430160	4301602	Bagé	Rio Grande do Sul	Sudoeste Rio-grandense	4306	2003
430163	4301636	Balneário Pinhal	Rio Grande do Sul	Metropolitana de Porto Alegre	4305	2003
430165	4301651	Barão	Rio Grande do Sul	Metropolitana de Porto Alegre	4305	2003
430170	4301701	Barão de Cotegipe	Rio Grande do Sul	Noroeste Rio-grandense	4301	2003
430175	4301750	Barão do Triunfo	Rio Grande do Sul	Metropolitana de Porto Alegre	4305	2003
430185	4301859	Barra do Guarita	Rio Grande do Sul	Noroeste Rio-grandense	4301	2003
430187	4301875	Barra do Quaraí	Rio Grande do Sul	Sudoeste Rio-grandense	4306	2003
430190	4301909	Barra do Ribeiro	Rio Grande do Sul	Metropolitana de Porto Alegre	4305	2003
430192	4301925	Barra do Rio Azul	Rio Grande do Sul	Noroeste Rio-grandense	4301	2003
430195	4301958	Barra Funda	Rio Grande do Sul	Noroeste Rio-grandense	4301	2003
430180	4301800	Barracão	Rio Grande do Sul	Noroeste Rio-grandense	4301	2003
430200	4302006	Barros Cassal	Rio Grande do Sul	Noroeste Rio-grandense	4301	2003
430205	4302055	Benjamin Constant do Sul	Rio Grande do Sul	Noroeste Rio-grandense	4301	2003
430210	4302105	Bento Gonçalves	Rio Grande do Sul	Nordeste Rio-grandense	4302	2003
430215	4302154	Boa Vista das Missões	Rio Grande do Sul	Noroeste Rio-grandense	4301	2003
430220	4302204	Boa Vista do Buricá	Rio Grande do Sul	Noroeste Rio-grandense	4301	2003
430222	4302220	Boa Vista do Cadeado	Rio Grande do Sul	Noroeste Rio-grandense	4301	2003
430223	4302238	Boa Vista do Incra	Rio Grande do Sul	Noroeste Rio-grandense	4301	2003
430225	4302253	Boa Vista do Sul	Rio Grande do Sul	Nordeste Rio-grandense	4302	2003
430230	4302303	Bom Jesus	Rio Grande do Sul	Nordeste Rio-grandense	4302	2003
430235	4302352	Bom Princípio	Rio Grande do Sul	Metropolitana de Porto Alegre	4305	2003
430237	4302378	Bom Progresso	Rio Grande do Sul	Noroeste Rio-grandense	4301	2003
430240	4302402	Bom Retiro do Sul	Rio Grande do Sul	Centro Oriental Rio-grandense	4304	2003
430245	4302451	Boqueirão do Leão	Rio Grande do Sul	Centro Oriental Rio-grandense	4304	2003
430250	4302501	Bossoroca	Rio Grande do Sul	Noroeste Rio-grandense	4301	2003
430258	4302584	Bozano	Rio Grande do Sul	Noroeste Rio-grandense	4301	2003
430260	4302600	Braga	Rio Grande do Sul	Noroeste Rio-grandense	4301	2003
430265	4302659	Brochier	Rio Grande do Sul	Metropolitana de Porto Alegre	4305	2003
430270	4302709	Butiá	Rio Grande do Sul	Metropolitana de Porto Alegre	4305	2003
430280	4302808	Caçapava do Sul	Rio Grande do Sul	Sudeste Rio-grandense	4307	2003
430290	4302907	Cacequi	Rio Grande do Sul	Centro Ocidental Rio-grandense	4303	2003
430300	4303004	Cachoeira do Sul	Rio Grande do Sul	Centro Oriental Rio-grandense	4304	2003
430310	4303103	Cachoeirinha	Rio Grande do Sul	Metropolitana de Porto Alegre	4305	2003
430320	4303202	Cacique Doble	Rio Grande do Sul	Noroeste Rio-grandense	4301	2003
430330	4303301	Caibaté	Rio Grande do Sul	Noroeste Rio-grandense	4301	2003
430340	4303400	Caiçara	Rio Grande do Sul	Noroeste Rio-grandense	4301	2003
430350	4303509	Camaquã	Rio Grande do Sul	Metropolitana de Porto Alegre	4305	2003
430355	4303558	Camargo	Rio Grande do Sul	Noroeste Rio-grandense	4301	2003
430360	4303608	Cambará do Sul	Rio Grande do Sul	Nordeste Rio-grandense	4302	2003
430367	4303673	Campestre da Serra	Rio Grande do Sul	Nordeste Rio-grandense	4302	2003
430370	4303707	Campina das Missões	Rio Grande do Sul	Noroeste Rio-grandense	4301	2003
430380	4303806	Campinas do Sul	Rio Grande do Sul	Noroeste Rio-grandense	4301	2003
430390	4303905	Campo Bom	Rio Grande do Sul	Metropolitana de Porto Alegre	4305	2003
430400	4304002	Campo Novo	Rio Grande do Sul	Noroeste Rio-grandense	4301	2003
430410	4304101	Campos Borges	Rio Grande do Sul	Noroeste Rio-grandense	4301	2003
430420	4304200	Candelária	Rio Grande do Sul	Centro Oriental Rio-grandense	4304	2003
430430	4304309	Cândido Godói	Rio Grande do Sul	Noroeste Rio-grandense	4301	2003
430435	4304358	Candiota	Rio Grande do Sul	Sudeste Rio-grandense	4307	2003
430440	4304408	Canela	Rio Grande do Sul	Metropolitana de Porto Alegre	4305	2003
430450	4304507	Canguçu	Rio Grande do Sul	Sudeste Rio-grandense	4307	2003
430460	4304606	Canoas	Rio Grande do Sul	Metropolitana de Porto Alegre	4305	2003
430461	4304614	Canudos do Vale	Rio Grande do Sul	Centro Oriental Rio-grandense	4304	2003
430462	4304622	Capão Bonito do Sul	Rio Grande do Sul	Nordeste Rio-grandense	4302	2003
430463	4304630	Capão da Canoa	Rio Grande do Sul	Metropolitana de Porto Alegre	4305	2003
430465	4304655	Capão do Cipó	Rio Grande do Sul	Centro Ocidental Rio-grandense	4303	2003
430466	4304663	Capão do Leão	Rio Grande do Sul	Sudeste Rio-grandense	4307	2003
430468	4304689	Capela de Santana	Rio Grande do Sul	Metropolitana de Porto Alegre	4305	2003
430469	4304697	Capitão	Rio Grande do Sul	Centro Oriental Rio-grandense	4304	2003
430467	4304671	Capivari do Sul	Rio Grande do Sul	Metropolitana de Porto Alegre	4305	2003
430471	4304713	Caraá	Rio Grande do Sul	Metropolitana de Porto Alegre	4305	2003
430470	4304705	Carazinho	Rio Grande do Sul	Noroeste Rio-grandense	4301	2003
430480	4304804	Carlos Barbosa	Rio Grande do Sul	Nordeste Rio-grandense	4302	2003
430485	4304853	Carlos Gomes	Rio Grande do Sul	Noroeste Rio-grandense	4301	2003
430490	4304903	Casca	Rio Grande do Sul	Noroeste Rio-grandense	4301	2003
430495	4304952	Caseiros	Rio Grande do Sul	Noroeste Rio-grandense	4301	2003
430500	4305009	Catuípe	Rio Grande do Sul	Noroeste Rio-grandense	4301	2003
430510	4305108	Caxias do Sul	Rio Grande do Sul	Nordeste Rio-grandense	4302	2003
430511	4305116	Centenário	Rio Grande do Sul	Noroeste Rio-grandense	4301	2003
430512	4305124	Cerrito	Rio Grande do Sul	Sudeste Rio-grandense	4307	2003
430513	4305132	Cerro Branco	Rio Grande do Sul	Centro Oriental Rio-grandense	4304	2003
430515	4305157	Cerro Grande	Rio Grande do Sul	Noroeste Rio-grandense	4301	2003
430517	4305173	Cerro Grande do Sul	Rio Grande do Sul	Metropolitana de Porto Alegre	4305	2003
430520	4305207	Cerro Largo	Rio Grande do Sul	Noroeste Rio-grandense	4301	2003
430530	4305306	Chapada	Rio Grande do Sul	Noroeste Rio-grandense	4301	2003
430535	4305355	Charqueadas	Rio Grande do Sul	Metropolitana de Porto Alegre	4305	2003
430537	4305371	Charrua	Rio Grande do Sul	Noroeste Rio-grandense	4301	2003
430540	4305405	Chiapetta	Rio Grande do Sul	Noroeste Rio-grandense	4301	2003
430543	4305439	Chuí	Rio Grande do Sul	Sudeste Rio-grandense	4307	2003
430544	4305447	Chuvisca	Rio Grande do Sul	Metropolitana de Porto Alegre	4305	2003
430545	4305454	Cidreira	Rio Grande do Sul	Metropolitana de Porto Alegre	4305	2003
430550	4305504	Ciríaco	Rio Grande do Sul	Noroeste Rio-grandense	4301	2003
430558	4305587	Colinas	Rio Grande do Sul	Centro Oriental Rio-grandense	4304	2003
430560	4305603	Colorado	Rio Grande do Sul	Noroeste Rio-grandense	4301	2003
430570	4305702	Condor	Rio Grande do Sul	Noroeste Rio-grandense	4301	2003
430580	4305801	Constantina	Rio Grande do Sul	Noroeste Rio-grandense	4301	2003
430583	4305835	Coqueiro Baixo	Rio Grande do Sul	Centro Oriental Rio-grandense	4304	2003
430585	4305850	Coqueiros do Sul	Rio Grande do Sul	Noroeste Rio-grandense	4301	2003
430587	4305871	Coronel Barros	Rio Grande do Sul	Noroeste Rio-grandense	4301	2003
430590	4305900	Coronel Bicaco	Rio Grande do Sul	Noroeste Rio-grandense	4301	2003
430593	4305934	Coronel Pilar	Rio Grande do Sul	Nordeste Rio-grandense	4302	2003
430595	4305959	Cotiporã	Rio Grande do Sul	Nordeste Rio-grandense	4302	2003
430597	4305975	Coxilha	Rio Grande do Sul	Noroeste Rio-grandense	4301	2003
430600	4306007	Crissiumal	Rio Grande do Sul	Noroeste Rio-grandense	4301	2003
430605	4306056	Cristal	Rio Grande do Sul	Sudeste Rio-grandense	4307	2003
430607	4306072	Cristal do Sul	Rio Grande do Sul	Noroeste Rio-grandense	4301	2003
430610	4306106	Cruz Alta	Rio Grande do Sul	Noroeste Rio-grandense	4301	2003
430613	4306130	Cruzaltense	Rio Grande do Sul	Noroeste Rio-grandense	4301	2003
430620	4306205	Cruzeiro do Sul	Rio Grande do Sul	Centro Oriental Rio-grandense	4304	2003
430630	4306304	David Canabarro	Rio Grande do Sul	Noroeste Rio-grandense	4301	2003
430632	4306320	Derrubadas	Rio Grande do Sul	Noroeste Rio-grandense	4301	2003
430635	4306353	Dezesseis de Novembro	Rio Grande do Sul	Noroeste Rio-grandense	4301	2003
430637	4306379	Dilermando de Aguiar	Rio Grande do Sul	Centro Ocidental Rio-grandense	4303	2003
430640	4306403	Dois Irmãos	Rio Grande do Sul	Metropolitana de Porto Alegre	4305	2003
430642	4306429	Dois Irmãos das Missões	Rio Grande do Sul	Noroeste Rio-grandense	4301	2003
430645	4306452	Dois Lajeados	Rio Grande do Sul	Nordeste Rio-grandense	4302	2003
430650	4306502	Dom Feliciano	Rio Grande do Sul	Metropolitana de Porto Alegre	4305	2003
430660	4306601	Dom Pedrito	Rio Grande do Sul	Sudoeste Rio-grandense	4306	2003
430655	4306551	Dom Pedro de Alcântara	Rio Grande do Sul	Metropolitana de Porto Alegre	4305	2003
430670	4306700	Dona Francisca	Rio Grande do Sul	Centro Ocidental Rio-grandense	4303	2003
430673	4306734	Doutor Maurício Cardoso	Rio Grande do Sul	Noroeste Rio-grandense	4301	2003
430675	4306759	Doutor Ricardo	Rio Grande do Sul	Centro Oriental Rio-grandense	4304	2003
430676	4306767	Eldorado do Sul	Rio Grande do Sul	Metropolitana de Porto Alegre	4305	2003
430680	4306809	Encantado	Rio Grande do Sul	Centro Oriental Rio-grandense	4304	2003
430690	4306908	Encruzilhada do Sul	Rio Grande do Sul	Sudeste Rio-grandense	4307	2003
430692	4306924	Engenho Velho	Rio Grande do Sul	Noroeste Rio-grandense	4301	2003
430695	4306957	Entre Rios do Sul	Rio Grande do Sul	Noroeste Rio-grandense	4301	2003
430693	4306932	Entre-Ijuís	Rio Grande do Sul	Noroeste Rio-grandense	4301	2003
430697	4306973	Erebango	Rio Grande do Sul	Noroeste Rio-grandense	4301	2003
430700	4307005	Erechim	Rio Grande do Sul	Noroeste Rio-grandense	4301	2003
430705	4307054	Ernestina	Rio Grande do Sul	Noroeste Rio-grandense	4301	2003
430720	4307203	Erval Grande	Rio Grande do Sul	Noroeste Rio-grandense	4301	2003
430730	4307302	Erval Seco	Rio Grande do Sul	Noroeste Rio-grandense	4301	2003
430740	4307401	Esmeralda	Rio Grande do Sul	Nordeste Rio-grandense	4302	2003
430745	4307450	Esperança do Sul	Rio Grande do Sul	Noroeste Rio-grandense	4301	2003
430750	4307500	Espumoso	Rio Grande do Sul	Noroeste Rio-grandense	4301	2003
430755	4307559	Estação	Rio Grande do Sul	Noroeste Rio-grandense	4301	2003
430760	4307609	Estância Velha	Rio Grande do Sul	Metropolitana de Porto Alegre	4305	2003
430770	4307708	Esteio	Rio Grande do Sul	Metropolitana de Porto Alegre	4305	2003
430780	4307807	Estrela	Rio Grande do Sul	Centro Oriental Rio-grandense	4304	2003
430781	4307815	Estrela Velha	Rio Grande do Sul	Centro Oriental Rio-grandense	4304	2003
430783	4307831	Eugênio de Castro	Rio Grande do Sul	Noroeste Rio-grandense	4301	2003
430786	4307864	Fagundes Varela	Rio Grande do Sul	Nordeste Rio-grandense	4302	2003
430790	4307906	Farroupilha	Rio Grande do Sul	Nordeste Rio-grandense	4302	2003
430800	4308003	Faxinal do Soturno	Rio Grande do Sul	Centro Ocidental Rio-grandense	4303	2003
430805	4308052	Faxinalzinho	Rio Grande do Sul	Noroeste Rio-grandense	4301	2003
430807	4308078	Fazenda Vilanova	Rio Grande do Sul	Centro Oriental Rio-grandense	4304	2003
430810	4308102	Feliz	Rio Grande do Sul	Metropolitana de Porto Alegre	4305	2003
430820	4308201	Flores da Cunha	Rio Grande do Sul	Nordeste Rio-grandense	4302	2003
430825	4308250	Floriano Peixoto	Rio Grande do Sul	Noroeste Rio-grandense	4301	2003
430830	4308300	Fontoura Xavier	Rio Grande do Sul	Noroeste Rio-grandense	4301	2003
430840	4308409	Formigueiro	Rio Grande do Sul	Centro Ocidental Rio-grandense	4303	2003
430843	4308433	Forquetinha	Rio Grande do Sul	Centro Oriental Rio-grandense	4304	2003
430845	4308458	Fortaleza dos Valos	Rio Grande do Sul	Noroeste Rio-grandense	4301	2003
430850	4308508	Frederico Westphalen	Rio Grande do Sul	Noroeste Rio-grandense	4301	2003
430860	4308607	Garibaldi	Rio Grande do Sul	Nordeste Rio-grandense	4302	2003
430865	4308656	Garruchos	Rio Grande do Sul	Sudoeste Rio-grandense	4306	2003
430870	4308706	Gaurama	Rio Grande do Sul	Noroeste Rio-grandense	4301	2003
430880	4308805	General Câmara	Rio Grande do Sul	Metropolitana de Porto Alegre	4305	2003
430885	4308854	Gentil	Rio Grande do Sul	Noroeste Rio-grandense	4301	2003
430890	4308904	Getúlio Vargas	Rio Grande do Sul	Noroeste Rio-grandense	4301	2003
430900	4309001	Giruá	Rio Grande do Sul	Noroeste Rio-grandense	4301	2003
430905	4309050	Glorinha	Rio Grande do Sul	Metropolitana de Porto Alegre	4305	2003
430910	4309100	Gramado	Rio Grande do Sul	Metropolitana de Porto Alegre	4305	2003
430912	4309126	Gramado dos Loureiros	Rio Grande do Sul	Noroeste Rio-grandense	4301	2003
430915	4309159	Gramado Xavier	Rio Grande do Sul	Centro Oriental Rio-grandense	4304	2003
430920	4309209	Gravataí	Rio Grande do Sul	Metropolitana de Porto Alegre	4305	2003
430925	4309258	Guabiju	Rio Grande do Sul	Nordeste Rio-grandense	4302	2003
430930	4309308	Guaíba	Rio Grande do Sul	Metropolitana de Porto Alegre	4305	2003
430940	4309407	Guaporé	Rio Grande do Sul	Nordeste Rio-grandense	4302	2003
430950	4309506	Guarani das Missões	Rio Grande do Sul	Noroeste Rio-grandense	4301	2003
430955	4309555	Harmonia	Rio Grande do Sul	Metropolitana de Porto Alegre	4305	2003
430710	4307104	Herval	Rio Grande do Sul	Sudeste Rio-grandense	4307	2003
430957	4309571	Herveiras	Rio Grande do Sul	Centro Oriental Rio-grandense	4304	2003
430960	4309605	Horizontina	Rio Grande do Sul	Noroeste Rio-grandense	4301	2003
430965	4309654	Hulha Negra	Rio Grande do Sul	Sudoeste Rio-grandense	4306	2003
430970	4309704	Humaitá	Rio Grande do Sul	Noroeste Rio-grandense	4301	2003
430975	4309753	Ibarama	Rio Grande do Sul	Centro Oriental Rio-grandense	4304	2003
430980	4309803	Ibiaçá	Rio Grande do Sul	Noroeste Rio-grandense	4301	2003
430990	4309902	Ibiraiaras	Rio Grande do Sul	Noroeste Rio-grandense	4301	2003
430995	4309951	Ibirapuitã	Rio Grande do Sul	Noroeste Rio-grandense	4301	2003
431000	4310009	Ibirubá	Rio Grande do Sul	Noroeste Rio-grandense	4301	2003
431010	4310108	Igrejinha	Rio Grande do Sul	Metropolitana de Porto Alegre	4305	2003
431020	4310207	Ijuí	Rio Grande do Sul	Noroeste Rio-grandense	4301	2003
431030	4310306	Ilópolis	Rio Grande do Sul	Nordeste Rio-grandense	4302	2003
431033	4310330	Imbé	Rio Grande do Sul	Metropolitana de Porto Alegre	4305	2003
431036	4310363	Imigrante	Rio Grande do Sul	Centro Oriental Rio-grandense	4304	2003
431040	4310405	Independência	Rio Grande do Sul	Noroeste Rio-grandense	4301	2003
431041	4310413	Inhacorá	Rio Grande do Sul	Noroeste Rio-grandense	4301	2003
431043	4310439	Ipê	Rio Grande do Sul	Nordeste Rio-grandense	4302	2003
431046	4310462	Ipiranga do Sul	Rio Grande do Sul	Noroeste Rio-grandense	4301	2003
431050	4310504	Iraí	Rio Grande do Sul	Noroeste Rio-grandense	4301	2003
431053	4310538	Itaara	Rio Grande do Sul	Centro Ocidental Rio-grandense	4303	2003
431055	4310553	Itacurubi	Rio Grande do Sul	Centro Ocidental Rio-grandense	4303	2003
431057	4310579	Itapuca	Rio Grande do Sul	Nordeste Rio-grandense	4302	2003
431060	4310603	Itaqui	Rio Grande do Sul	Sudoeste Rio-grandense	4306	2003
431065	4310652	Itati	Rio Grande do Sul	Metropolitana de Porto Alegre	4305	2003
431070	4310702	Itatiba do Sul	Rio Grande do Sul	Noroeste Rio-grandense	4301	2003
431075	4310751	Ivorá	Rio Grande do Sul	Centro Ocidental Rio-grandense	4303	2003
431080	4310801	Ivoti	Rio Grande do Sul	Metropolitana de Porto Alegre	4305	2003
431085	4310850	Jaboticaba	Rio Grande do Sul	Noroeste Rio-grandense	4301	2003
431087	4310876	Jacuizinho	Rio Grande do Sul	Noroeste Rio-grandense	4301	2003
431090	4310900	Jacutinga	Rio Grande do Sul	Noroeste Rio-grandense	4301	2003
431100	4311007	Jaguarão	Rio Grande do Sul	Sudeste Rio-grandense	4307	2003
431110	4311106	Jaguari	Rio Grande do Sul	Centro Ocidental Rio-grandense	4303	2003
431112	4311122	Jaquirana	Rio Grande do Sul	Nordeste Rio-grandense	4302	2003
431113	4311130	Jari	Rio Grande do Sul	Centro Ocidental Rio-grandense	4303	2003
431115	4311155	Jóia	Rio Grande do Sul	Noroeste Rio-grandense	4301	2003
431120	4311205	Júlio de Castilhos	Rio Grande do Sul	Centro Ocidental Rio-grandense	4303	2003
431123	4311239	Lagoa Bonita do Sul	Rio Grande do Sul	Centro Oriental Rio-grandense	4304	2003
431127	4311270	Lagoa dos Três Cantos	Rio Grande do Sul	Noroeste Rio-grandense	4301	2003
431130	4311304	Lagoa Vermelha	Rio Grande do Sul	Nordeste Rio-grandense	4302	2003
431125	4311254	Lagoão	Rio Grande do Sul	Noroeste Rio-grandense	4301	2003
431140	4311403	Lajeado	Rio Grande do Sul	Centro Oriental Rio-grandense	4304	2003
431142	4311429	Lajeado do Bugre	Rio Grande do Sul	Noroeste Rio-grandense	4301	2003
431150	4311502	Lavras do Sul	Rio Grande do Sul	Sudoeste Rio-grandense	4306	2003
431160	4311601	Liberato Salzano	Rio Grande do Sul	Noroeste Rio-grandense	4301	2003
431162	4311627	Lindolfo Collor	Rio Grande do Sul	Metropolitana de Porto Alegre	4305	2003
431164	4311643	Linha Nova	Rio Grande do Sul	Metropolitana de Porto Alegre	4305	2003
431171	4311718	Maçambará	Rio Grande do Sul	Sudoeste Rio-grandense	4306	2003
431170	4311700	Machadinho	Rio Grande do Sul	Noroeste Rio-grandense	4301	2003
431173	4311734	Mampituba	Rio Grande do Sul	Metropolitana de Porto Alegre	4305	2003
431175	4311759	Manoel Viana	Rio Grande do Sul	Sudoeste Rio-grandense	4306	2003
431177	4311775	Maquiné	Rio Grande do Sul	Metropolitana de Porto Alegre	4305	2003
431179	4311791	Maratá	Rio Grande do Sul	Metropolitana de Porto Alegre	4305	2003
431180	4311809	Marau	Rio Grande do Sul	Noroeste Rio-grandense	4301	2003
431190	4311908	Marcelino Ramos	Rio Grande do Sul	Noroeste Rio-grandense	4301	2003
431198	4311981	Mariana Pimentel	Rio Grande do Sul	Metropolitana de Porto Alegre	4305	2003
431200	4312005	Mariano Moro	Rio Grande do Sul	Noroeste Rio-grandense	4301	2003
431205	4312054	Marques de Souza	Rio Grande do Sul	Centro Oriental Rio-grandense	4304	2003
431210	4312104	Mata	Rio Grande do Sul	Centro Ocidental Rio-grandense	4303	2003
431213	4312138	Mato Castelhano	Rio Grande do Sul	Noroeste Rio-grandense	4301	2003
431215	4312153	Mato Leitão	Rio Grande do Sul	Centro Oriental Rio-grandense	4304	2003
431217	4312179	Mato Queimado	Rio Grande do Sul	Noroeste Rio-grandense	4301	2003
431220	4312203	Maximiliano de Almeida	Rio Grande do Sul	Noroeste Rio-grandense	4301	2003
431225	4312252	Minas do Leão	Rio Grande do Sul	Metropolitana de Porto Alegre	4305	2003
431230	4312302	Miraguaí	Rio Grande do Sul	Noroeste Rio-grandense	4301	2003
431235	4312351	Montauri	Rio Grande do Sul	Nordeste Rio-grandense	4302	2003
431237	4312377	Monte Alegre dos Campos	Rio Grande do Sul	Nordeste Rio-grandense	4302	2003
431238	4312385	Monte Belo do Sul	Rio Grande do Sul	Nordeste Rio-grandense	4302	2003
431240	4312401	Montenegro	Rio Grande do Sul	Metropolitana de Porto Alegre	4305	2003
431242	4312427	Mormaço	Rio Grande do Sul	Noroeste Rio-grandense	4301	2003
431244	4312443	Morrinhos do Sul	Rio Grande do Sul	Metropolitana de Porto Alegre	4305	2003
431245	4312450	Morro Redondo	Rio Grande do Sul	Sudeste Rio-grandense	4307	2003
431247	4312476	Morro Reuter	Rio Grande do Sul	Metropolitana de Porto Alegre	4305	2003
431250	4312500	Mostardas	Rio Grande do Sul	Metropolitana de Porto Alegre	4305	2003
431260	4312609	Muçum	Rio Grande do Sul	Centro Oriental Rio-grandense	4304	2003
431261	4312617	Muitos Capões	Rio Grande do Sul	Nordeste Rio-grandense	4302	2003
431262	4312625	Muliterno	Rio Grande do Sul	Noroeste Rio-grandense	4301	2003
431265	4312658	Não-Me-Toque	Rio Grande do Sul	Noroeste Rio-grandense	4301	2003
431267	4312674	Nicolau Vergueiro	Rio Grande do Sul	Noroeste Rio-grandense	4301	2003
431270	4312708	Nonoai	Rio Grande do Sul	Noroeste Rio-grandense	4301	2003
431275	4312757	Nova Alvorada	Rio Grande do Sul	Nordeste Rio-grandense	4302	2003
431280	4312807	Nova Araçá	Rio Grande do Sul	Nordeste Rio-grandense	4302	2003
431290	4312906	Nova Bassano	Rio Grande do Sul	Nordeste Rio-grandense	4302	2003
431295	4312955	Nova Boa Vista	Rio Grande do Sul	Noroeste Rio-grandense	4301	2003
431300	4313003	Nova Bréscia	Rio Grande do Sul	Centro Oriental Rio-grandense	4304	2003
431301	4313011	Nova Candelária	Rio Grande do Sul	Noroeste Rio-grandense	4301	2003
431303	4313037	Nova Esperança do Sul	Rio Grande do Sul	Centro Ocidental Rio-grandense	4303	2003
431306	4313060	Nova Hartz	Rio Grande do Sul	Metropolitana de Porto Alegre	4305	2003
431308	4313086	Nova Pádua	Rio Grande do Sul	Nordeste Rio-grandense	4302	2003
431310	4313102	Nova Palma	Rio Grande do Sul	Centro Ocidental Rio-grandense	4303	2003
431320	4313201	Nova Petrópolis	Rio Grande do Sul	Metropolitana de Porto Alegre	4305	2003
431330	4313300	Nova Prata	Rio Grande do Sul	Nordeste Rio-grandense	4302	2003
431333	4313334	Nova Ramada	Rio Grande do Sul	Noroeste Rio-grandense	4301	2003
431335	4313359	Nova Roma do Sul	Rio Grande do Sul	Nordeste Rio-grandense	4302	2003
431337	4313375	Nova Santa Rita	Rio Grande do Sul	Metropolitana de Porto Alegre	4305	2003
431349	4313490	Novo Barreiro	Rio Grande do Sul	Noroeste Rio-grandense	4301	2003
431339	4313391	Novo Cabrais	Rio Grande do Sul	Centro Oriental Rio-grandense	4304	2003
431340	4313409	Novo Hamburgo	Rio Grande do Sul	Metropolitana de Porto Alegre	4305	2003
431342	4313425	Novo Machado	Rio Grande do Sul	Noroeste Rio-grandense	4301	2003
431344	4313441	Novo Tiradentes	Rio Grande do Sul	Noroeste Rio-grandense	4301	2003
431346	4313466	Novo Xingu	Rio Grande do Sul	Noroeste Rio-grandense	4301	2003
431350	4313508	Osório	Rio Grande do Sul	Metropolitana de Porto Alegre	4305	2003
431360	4313607	Paim Filho	Rio Grande do Sul	Noroeste Rio-grandense	4301	2003
431365	4313656	Palmares do Sul	Rio Grande do Sul	Metropolitana de Porto Alegre	4305	2003
431370	4313706	Palmeira das Missões	Rio Grande do Sul	Noroeste Rio-grandense	4301	2003
431380	4313805	Palmitinho	Rio Grande do Sul	Noroeste Rio-grandense	4301	2003
431390	4313904	Panambi	Rio Grande do Sul	Noroeste Rio-grandense	4301	2003
431395	4313953	Pantano Grande	Rio Grande do Sul	Centro Oriental Rio-grandense	4304	2003
431400	4314001	Paraí	Rio Grande do Sul	Nordeste Rio-grandense	4302	2003
431402	4314027	Paraíso do Sul	Rio Grande do Sul	Centro Oriental Rio-grandense	4304	2003
431403	4314035	Pareci Novo	Rio Grande do Sul	Metropolitana de Porto Alegre	4305	2003
431405	4314050	Parobé	Rio Grande do Sul	Metropolitana de Porto Alegre	4305	2003
431406	4314068	Passa Sete	Rio Grande do Sul	Centro Oriental Rio-grandense	4304	2003
431407	4314076	Passo do Sobrado	Rio Grande do Sul	Centro Oriental Rio-grandense	4304	2003
431410	4314100	Passo Fundo	Rio Grande do Sul	Noroeste Rio-grandense	4301	2003
431413	4314134	Paulo Bento	Rio Grande do Sul	Noroeste Rio-grandense	4301	2003
431415	4314159	Paverama	Rio Grande do Sul	Centro Oriental Rio-grandense	4304	2003
431417	4314175	Pedras Altas	Rio Grande do Sul	Sudeste Rio-grandense	4307	2003
431420	4314209	Pedro Osório	Rio Grande do Sul	Sudeste Rio-grandense	4307	2003
431430	4314308	Pejuçara	Rio Grande do Sul	Noroeste Rio-grandense	4301	2003
431440	4314407	Pelotas	Rio Grande do Sul	Sudeste Rio-grandense	4307	2003
431442	4314423	Picada Café	Rio Grande do Sul	Metropolitana de Porto Alegre	4305	2003
431445	4314456	Pinhal	Rio Grande do Sul	Noroeste Rio-grandense	4301	2003
431446	4314464	Pinhal da Serra	Rio Grande do Sul	Nordeste Rio-grandense	4302	2003
431447	4314472	Pinhal Grande	Rio Grande do Sul	Centro Ocidental Rio-grandense	4303	2003
431449	4314498	Pinheirinho do Vale	Rio Grande do Sul	Noroeste Rio-grandense	4301	2003
431450	4314506	Pinheiro Machado	Rio Grande do Sul	Sudeste Rio-grandense	4307	2003
431454	4314548	Pinto Bandeira	Rio Grande do Sul	Nordeste Rio-grandense	4302	2003
431455	4314555	Pirapó	Rio Grande do Sul	Noroeste Rio-grandense	4301	2003
431460	4314605	Piratini	Rio Grande do Sul	Sudeste Rio-grandense	4307	2003
431470	4314704	Planalto	Rio Grande do Sul	Noroeste Rio-grandense	4301	2003
431475	4314753	Poço das Antas	Rio Grande do Sul	Metropolitana de Porto Alegre	4305	2003
431477	4314779	Pontão	Rio Grande do Sul	Noroeste Rio-grandense	4301	2003
431478	4314787	Ponte Preta	Rio Grande do Sul	Noroeste Rio-grandense	4301	2003
431480	4314803	Portão	Rio Grande do Sul	Metropolitana de Porto Alegre	4305	2003
431490	4314902	Porto Alegre	Rio Grande do Sul	Metropolitana de Porto Alegre	4305	2003
431500	4315008	Porto Lucena	Rio Grande do Sul	Noroeste Rio-grandense	4301	2003
431505	4315057	Porto Mauá	Rio Grande do Sul	Noroeste Rio-grandense	4301	2003
431507	4315073	Porto Vera Cruz	Rio Grande do Sul	Noroeste Rio-grandense	4301	2003
431510	4315107	Porto Xavier	Rio Grande do Sul	Noroeste Rio-grandense	4301	2003
431513	4315131	Pouso Novo	Rio Grande do Sul	Centro Oriental Rio-grandense	4304	2003
431514	4315149	Presidente Lucena	Rio Grande do Sul	Metropolitana de Porto Alegre	4305	2003
431515	4315156	Progresso	Rio Grande do Sul	Centro Oriental Rio-grandense	4304	2003
431517	4315172	Protásio Alves	Rio Grande do Sul	Nordeste Rio-grandense	4302	2003
431520	4315206	Putinga	Rio Grande do Sul	Nordeste Rio-grandense	4302	2003
431530	4315305	Quaraí	Rio Grande do Sul	Sudoeste Rio-grandense	4306	2003
431531	4315313	Quatro Irmãos	Rio Grande do Sul	Noroeste Rio-grandense	4301	2003
431532	4315321	Quevedos	Rio Grande do Sul	Centro Ocidental Rio-grandense	4303	2003
431535	4315354	Quinze de Novembro	Rio Grande do Sul	Noroeste Rio-grandense	4301	2003
431540	4315404	Redentora	Rio Grande do Sul	Noroeste Rio-grandense	4301	2003
431545	4315453	Relvado	Rio Grande do Sul	Centro Oriental Rio-grandense	4304	2003
431550	4315503	Restinga Sêca	Rio Grande do Sul	Centro Ocidental Rio-grandense	4303	2003
431555	4315552	Rio dos Índios	Rio Grande do Sul	Noroeste Rio-grandense	4301	2003
431560	4315602	Rio Grande	Rio Grande do Sul	Sudeste Rio-grandense	4307	2003
431570	4315701	Rio Pardo	Rio Grande do Sul	Centro Oriental Rio-grandense	4304	2003
431575	4315750	Riozinho	Rio Grande do Sul	Metropolitana de Porto Alegre	4305	2003
431580	4315800	Roca Sales	Rio Grande do Sul	Centro Oriental Rio-grandense	4304	2003
431590	4315909	Rodeio Bonito	Rio Grande do Sul	Noroeste Rio-grandense	4301	2003
431595	4315958	Rolador	Rio Grande do Sul	Noroeste Rio-grandense	4301	2003
431600	4316006	Rolante	Rio Grande do Sul	Metropolitana de Porto Alegre	4305	2003
431610	4316105	Ronda Alta	Rio Grande do Sul	Noroeste Rio-grandense	4301	2003
431620	4316204	Rondinha	Rio Grande do Sul	Noroeste Rio-grandense	4301	2003
431630	4316303	Roque Gonzales	Rio Grande do Sul	Noroeste Rio-grandense	4301	2003
431640	4316402	Rosário do Sul	Rio Grande do Sul	Sudoeste Rio-grandense	4306	2003
431642	4316428	Sagrada Família	Rio Grande do Sul	Noroeste Rio-grandense	4301	2003
431643	4316436	Saldanha Marinho	Rio Grande do Sul	Noroeste Rio-grandense	4301	2003
431645	4316451	Salto do Jacuí	Rio Grande do Sul	Noroeste Rio-grandense	4301	2003
431647	4316477	Salvador das Missões	Rio Grande do Sul	Noroeste Rio-grandense	4301	2003
431650	4316501	Salvador do Sul	Rio Grande do Sul	Metropolitana de Porto Alegre	4305	2003
431660	4316600	Sananduva	Rio Grande do Sul	Noroeste Rio-grandense	4301	2003
431670	4316709	Santa Bárbara do Sul	Rio Grande do Sul	Noroeste Rio-grandense	4301	2003
431673	4316733	Santa Cecília do Sul	Rio Grande do Sul	Noroeste Rio-grandense	4301	2003
431675	4316758	Santa Clara do Sul	Rio Grande do Sul	Centro Oriental Rio-grandense	4304	2003
431680	4316808	Santa Cruz do Sul	Rio Grande do Sul	Centro Oriental Rio-grandense	4304	2003
431697	4316972	Santa Margarida do Sul	Rio Grande do Sul	Sudoeste Rio-grandense	4306	2003
431690	4316907	Santa Maria	Rio Grande do Sul	Centro Ocidental Rio-grandense	4303	2003
431695	4316956	Santa Maria do Herval	Rio Grande do Sul	Metropolitana de Porto Alegre	4305	2003
431720	4317202	Santa Rosa	Rio Grande do Sul	Noroeste Rio-grandense	4301	2003
431725	4317251	Santa Tereza	Rio Grande do Sul	Nordeste Rio-grandense	4302	2003
431730	4317301	Santa Vitória do Palmar	Rio Grande do Sul	Sudeste Rio-grandense	4307	2003
431700	4317004	Santana da Boa Vista (RS	Rio Grande do Sul	Sudeste Rio-grandense	4307	2003
431710	4317103	Sant'Ana do Livramento	Rio Grande do Sul	Sudoeste Rio-grandense	4306	2003
431740	4317400	Santiago	Rio Grande do Sul	Centro Ocidental Rio-grandense	4303	2003
431750	4317509	Santo Ângelo	Rio Grande do Sul	Noroeste Rio-grandense	4301	2003
431760	4317608	Santo Antônio da Patrulha	Rio Grande do Sul	Metropolitana de Porto Alegre	4305	2003
431770	4317707	Santo Antônio das Missões	Rio Grande do Sul	Noroeste Rio-grandense	4301	2003
431755	4317558	Santo Antônio do Palma	Rio Grande do Sul	Noroeste Rio-grandense	4301	2003
431775	4317756	Santo Antônio do Planalto	Rio Grande do Sul	Noroeste Rio-grandense	4301	2003
431780	4317806	Santo Augusto	Rio Grande do Sul	Noroeste Rio-grandense	4301	2003
431790	4317905	Santo Cristo	Rio Grande do Sul	Noroeste Rio-grandense	4301	2003
431795	4317954	Santo Expedito do Sul	Rio Grande do Sul	Noroeste Rio-grandense	4301	2003
431800	4318002	São Borja	Rio Grande do Sul	Sudoeste Rio-grandense	4306	2003
431805	4318051	São Domingos do Sul	Rio Grande do Sul	Noroeste Rio-grandense	4301	2003
431810	4318101	São Francisco de Assis	Rio Grande do Sul	Sudoeste Rio-grandense	4306	2003
431820	4318200	São Francisco de Paula	Rio Grande do Sul	Nordeste Rio-grandense	4302	2003
431830	4318309	São Gabriel	Rio Grande do Sul	Sudoeste Rio-grandense	4306	2003
431840	4318408	São Jerônimo	Rio Grande do Sul	Metropolitana de Porto Alegre	4305	2003
431842	4318424	São João da Urtiga	Rio Grande do Sul	Noroeste Rio-grandense	4301	2003
431843	4318432	São João do Polêsine	Rio Grande do Sul	Centro Ocidental Rio-grandense	4303	2003
431844	4318440	São Jorge	Rio Grande do Sul	Nordeste Rio-grandense	4302	2003
431845	4318457	São José das Missões	Rio Grande do Sul	Noroeste Rio-grandense	4301	2003
431846	4318465	São José do Herval	Rio Grande do Sul	Noroeste Rio-grandense	4301	2003
431848	4318481	São José do Hortêncio	Rio Grande do Sul	Metropolitana de Porto Alegre	4305	2003
431849	4318499	São José do Inhacorá	Rio Grande do Sul	Noroeste Rio-grandense	4301	2003
431850	4318507	São José do Norte	Rio Grande do Sul	Sudeste Rio-grandense	4307	2003
431860	4318606	São José do Ouro	Rio Grande do Sul	Noroeste Rio-grandense	4301	2003
431861	4318614	São José do Sul	Rio Grande do Sul	Metropolitana de Porto Alegre	4305	2003
431862	4318622	São José dos Ausentes	Rio Grande do Sul	Nordeste Rio-grandense	4302	2003
431870	4318705	São Leopoldo	Rio Grande do Sul	Metropolitana de Porto Alegre	4305	2003
431880	4318804	São Lourenço do Sul	Rio Grande do Sul	Sudeste Rio-grandense	4307	2003
431890	4318903	São Luiz Gonzaga	Rio Grande do Sul	Noroeste Rio-grandense	4301	2003
431900	4319000	São Marcos	Rio Grande do Sul	Nordeste Rio-grandense	4302	2003
431910	4319109	São Martinho	Rio Grande do Sul	Noroeste Rio-grandense	4301	2003
431912	4319125	São Martinho da Serra	Rio Grande do Sul	Centro Ocidental Rio-grandense	4303	2003
431915	4319158	São Miguel das Missões	Rio Grande do Sul	Noroeste Rio-grandense	4301	2003
431920	4319208	São Nicolau	Rio Grande do Sul	Noroeste Rio-grandense	4301	2003
431930	4319307	São Paulo das Missões	Rio Grande do Sul	Noroeste Rio-grandense	4301	2003
431935	4319356	São Pedro da Serra	Rio Grande do Sul	Metropolitana de Porto Alegre	4305	2003
431936	4319364	São Pedro das Missões	Rio Grande do Sul	Noroeste Rio-grandense	4301	2003
431937	4319372	São Pedro do Butiá	Rio Grande do Sul	Noroeste Rio-grandense	4301	2003
431940	4319406	São Pedro do Sul	Rio Grande do Sul	Centro Ocidental Rio-grandense	4303	2003
431950	4319505	São Sebastião do Caí	Rio Grande do Sul	Metropolitana de Porto Alegre	4305	2003
431960	4319604	São Sepé	Rio Grande do Sul	Centro Ocidental Rio-grandense	4303	2003
431970	4319703	São Valentim	Rio Grande do Sul	Noroeste Rio-grandense	4301	2003
431971	4319711	São Valentim do Sul	Rio Grande do Sul	Nordeste Rio-grandense	4302	2003
431973	4319737	São Valério do Sul	Rio Grande do Sul	Noroeste Rio-grandense	4301	2003
431975	4319752	São Vendelino	Rio Grande do Sul	Metropolitana de Porto Alegre	4305	2003
431980	4319802	São Vicente do Sul	Rio Grande do Sul	Centro Ocidental Rio-grandense	4303	2003
431990	4319901	Sapiranga	Rio Grande do Sul	Metropolitana de Porto Alegre	4305	2003
432000	4320008	Sapucaia do Sul	Rio Grande do Sul	Metropolitana de Porto Alegre	4305	2003
432010	4320107	Sarandi	Rio Grande do Sul	Noroeste Rio-grandense	4301	2003
432020	4320206	Seberi	Rio Grande do Sul	Noroeste Rio-grandense	4301	2003
432023	4320230	Sede Nova	Rio Grande do Sul	Noroeste Rio-grandense	4301	2003
432026	4320263	Segredo	Rio Grande do Sul	Centro Oriental Rio-grandense	4304	2003
432030	4320305	Selbach	Rio Grande do Sul	Noroeste Rio-grandense	4301	2003
432032	4320321	Senador Salgado Filho	Rio Grande do Sul	Noroeste Rio-grandense	4301	2003
432035	4320354	Sentinela do Sul	Rio Grande do Sul	Metropolitana de Porto Alegre	4305	2003
432040	4320404	Serafina Corrêa	Rio Grande do Sul	Nordeste Rio-grandense	4302	2003
432045	4320453	Sério	Rio Grande do Sul	Centro Oriental Rio-grandense	4304	2003
432050	4320503	Sertão	Rio Grande do Sul	Noroeste Rio-grandense	4301	2003
432055	4320552	Sertão Santana	Rio Grande do Sul	Metropolitana de Porto Alegre	4305	2003
432057	4320578	Sete de Setembro	Rio Grande do Sul	Noroeste Rio-grandense	4301	2003
432060	4320602	Severiano de Almeida	Rio Grande do Sul	Noroeste Rio-grandense	4301	2003
432065	4320651	Silveira Martins	Rio Grande do Sul	Centro Ocidental Rio-grandense	4303	2003
432067	4320677	Sinimbu	Rio Grande do Sul	Centro Oriental Rio-grandense	4304	2003
432070	4320701	Sobradinho	Rio Grande do Sul	Centro Oriental Rio-grandense	4304	2003
432080	4320800	Soledade	Rio Grande do Sul	Noroeste Rio-grandense	4301	2003
432085	4320859	Tabaí	Rio Grande do Sul	Centro Oriental Rio-grandense	4304	2003
432090	4320909	Tapejara	Rio Grande do Sul	Noroeste Rio-grandense	4301	2003
432100	4321006	Tapera	Rio Grande do Sul	Noroeste Rio-grandense	4301	2003
432110	4321105	Tapes	Rio Grande do Sul	Metropolitana de Porto Alegre	4305	2003
432120	4321204	Taquara	Rio Grande do Sul	Metropolitana de Porto Alegre	4305	2003
432130	4321303	Taquari	Rio Grande do Sul	Centro Oriental Rio-grandense	4304	2003
432132	4321329	Taquaruçu do Sul	Rio Grande do Sul	Noroeste Rio-grandense	4301	2003
432135	4321352	Tavares	Rio Grande do Sul	Metropolitana de Porto Alegre	4305	2003
432140	4321402	Tenente Portela	Rio Grande do Sul	Noroeste Rio-grandense	4301	2003
432143	4321436	Terra de Areia	Rio Grande do Sul	Metropolitana de Porto Alegre	4305	2003
432145	4321451	Teutônia	Rio Grande do Sul	Centro Oriental Rio-grandense	4304	2003
432146	4321469	Tio Hugo	Rio Grande do Sul	Noroeste Rio-grandense	4301	2003
432147	4321477	Tiradentes do Sul	Rio Grande do Sul	Noroeste Rio-grandense	4301	2003
432149	4321493	Toropi	Rio Grande do Sul	Centro Ocidental Rio-grandense	4303	2003
432150	4321501	Torres	Rio Grande do Sul	Metropolitana de Porto Alegre	4305	2003
432160	4321600	Tramandaí	Rio Grande do Sul	Metropolitana de Porto Alegre	4305	2003
432162	4321626	Travesseiro	Rio Grande do Sul	Centro Oriental Rio-grandense	4304	2003
432163	4321634	Três Arroios	Rio Grande do Sul	Noroeste Rio-grandense	4301	2003
432166	4321667	Três Cachoeiras	Rio Grande do Sul	Metropolitana de Porto Alegre	4305	2003
432170	4321709	Três Coroas	Rio Grande do Sul	Metropolitana de Porto Alegre	4305	2003
432180	4321808	Três de Maio	Rio Grande do Sul	Noroeste Rio-grandense	4301	2003
432183	4321832	Três Forquilhas	Rio Grande do Sul	Metropolitana de Porto Alegre	4305	2003
432185	4321857	Três Palmeiras	Rio Grande do Sul	Noroeste Rio-grandense	4301	2003
432190	4321907	Três Passos	Rio Grande do Sul	Noroeste Rio-grandense	4301	2003
432195	4321956	Trindade do Sul	Rio Grande do Sul	Noroeste Rio-grandense	4301	2003
432200	4322004	Triunfo	Rio Grande do Sul	Metropolitana de Porto Alegre	4305	2003
432210	4322103	Tucunduva	Rio Grande do Sul	Noroeste Rio-grandense	4301	2003
432215	4322152	Tunas	Rio Grande do Sul	Noroeste Rio-grandense	4301	2003
432218	4322186	Tupanci do Sul	Rio Grande do Sul	Noroeste Rio-grandense	4301	2003
432220	4322202	Tupanciretã	Rio Grande do Sul	Centro Ocidental Rio-grandense	4303	2003
432225	4322251	Tupandi	Rio Grande do Sul	Metropolitana de Porto Alegre	4305	2003
432230	4322301	Tuparendi	Rio Grande do Sul	Noroeste Rio-grandense	4301	2003
432232	4322327	Turuçu (RS	Rio Grande do Sul	Sudeste Rio-grandense	4307	2003
432234	4322343	Ubiretama	Rio Grande do Sul	Noroeste Rio-grandense	4301	2003
432235	4322350	União da Serra	Rio Grande do Sul	Nordeste Rio-grandense	4302	2003
432237	4322376	Unistalda	Rio Grande do Sul	Centro Ocidental Rio-grandense	4303	2003
432240	4322400	Uruguaiana	Rio Grande do Sul	Sudoeste Rio-grandense	4306	2003
432250	4322509	Vacaria	Rio Grande do Sul	Nordeste Rio-grandense	4302	2003
432253	4322533	Vale do Sol	Rio Grande do Sul	Centro Oriental Rio-grandense	4304	2003
432254	4322541	Vale Real	Rio Grande do Sul	Metropolitana de Porto Alegre	4305	2003
432252	4322525	Vale Verde	Rio Grande do Sul	Metropolitana de Porto Alegre	4305	2003
432255	4322558	Vanini	Rio Grande do Sul	Noroeste Rio-grandense	4301	2003
432260	4322608	Venâncio Aires	Rio Grande do Sul	Centro Oriental Rio-grandense	4304	2003
432270	4322707	Vera Cruz	Rio Grande do Sul	Centro Oriental Rio-grandense	4304	2003
432280	4322806	Veranópolis	Rio Grande do Sul	Nordeste Rio-grandense	4302	2003
432285	4322855	Vespasiano Corrêa	Rio Grande do Sul	Centro Oriental Rio-grandense	4304	2003
432290	4322905	Viadutos	Rio Grande do Sul	Noroeste Rio-grandense	4301	2003
432300	4323002	Viamão	Rio Grande do Sul	Metropolitana de Porto Alegre	4305	2003
432310	4323101	Vicente Dutra	Rio Grande do Sul	Noroeste Rio-grandense	4301	2003
432320	4323200	Victor Graeff	Rio Grande do Sul	Noroeste Rio-grandense	4301	2003
432330	4323309	Vila Flores	Rio Grande do Sul	Nordeste Rio-grandense	4302	2003
432335	4323358	Vila Lângaro	Rio Grande do Sul	Noroeste Rio-grandense	4301	2003
432340	4323408	Vila Maria	Rio Grande do Sul	Noroeste Rio-grandense	4301	2003
432345	4323457	Vila Nova do Sul	Rio Grande do Sul	Centro Ocidental Rio-grandense	4303	2003
432350	4323507	Vista Alegre	Rio Grande do Sul	Noroeste Rio-grandense	4301	2003
432360	4323606	Vista Alegre do Prata	Rio Grande do Sul	Nordeste Rio-grandense	4302	2003
432370	4323705	Vista Gaúcha	Rio Grande do Sul	Noroeste Rio-grandense	4301	2003
432375	4323754	Vitória das Missões	Rio Grande do Sul	Noroeste Rio-grandense	4301	2003
432377	4323770	Westfália	Rio Grande do Sul	Centro Oriental Rio-grandense	4304	2003
432380	4323804	Xangri-lá	Rio Grande do Sul	Metropolitana de Porto Alegre	4305	2003
420005	4200051	Abdon Batista	Santa Catarina	Serrana	4203	2003
420010	4200101	Abelardo Luz	Santa Catarina	Oeste Catarinense	4201	2003
420020	4200200	Agrolândia	Santa Catarina	Vale do Itajaí	4204	2003
420030	4200309	Agronômica	Santa Catarina	Vale do Itajaí	4204	2003
420040	4200408	Água Doce	Santa Catarina	Oeste Catarinense	4201	2003
420050	4200507	Águas de Chapecó	Santa Catarina	Oeste Catarinense	4201	2003
420055	4200556	Águas Frias	Santa Catarina	Oeste Catarinense	4201	2003
420060	4200606	Águas Mornas	Santa Catarina	Grande Florianópolis	4205	2003
420070	4200705	Alfredo Wagner	Santa Catarina	Grande Florianópolis	4205	2003
420075	4200754	Alto Bela Vista	Santa Catarina	Oeste Catarinense	4201	2003
420080	4200804	Anchieta	Santa Catarina	Oeste Catarinense	4201	2003
420090	4200903	Angelina	Santa Catarina	Grande Florianópolis	4205	2003
420100	4201000	Anita Garibaldi	Santa Catarina	Serrana	4203	2003
420110	4201109	Anitápolis	Santa Catarina	Grande Florianópolis	4205	2003
420120	4201208	Antônio Carlos	Santa Catarina	Grande Florianópolis	4205	2003
420125	4201257	Apiúna	Santa Catarina	Vale do Itajaí	4204	2003
420127	4201273	Arabutã	Santa Catarina	Oeste Catarinense	4201	2003
420130	4201307	Araquari	Santa Catarina	Norte Catarinense	4202	2003
420140	4201406	Araranguá	Santa Catarina	Sul Catarinense	4206	2003
420150	4201505	Armazém	Santa Catarina	Sul Catarinense	4206	2003
420160	4201604	Arroio Trinta	Santa Catarina	Oeste Catarinense	4201	2003
420165	4201653	Arvoredo	Santa Catarina	Oeste Catarinense	4201	2003
420170	4201703	Ascurra	Santa Catarina	Vale do Itajaí	4204	2003
420180	4201802	Atalanta	Santa Catarina	Vale do Itajaí	4204	2003
420190	4201901	Aurora	Santa Catarina	Vale do Itajaí	4204	2003
420195	4201950	Balneário Arroio do Silva	Santa Catarina	Sul Catarinense	4206	2003
420205	4202057	Balneário Barra do Sul	Santa Catarina	Norte Catarinense	4202	2003
420200	4202008	Balneário Camboriú	Santa Catarina	Vale do Itajaí	4204	2003
420207	4202073	Balneário Gaivota	Santa Catarina	Sul Catarinense	4206	2003
421280	4212809	Balneário Piçarras	Santa Catarina	Vale do Itajaí	4204	2003
422000	4220000	Balneário Rincão	Santa Catarina	Sul Catarinense	4206	2003
420208	4202081	Bandeirante	Santa Catarina	Oeste Catarinense	4201	2003
420209	4202099	Barra Bonita	Santa Catarina	Oeste Catarinense	4201	2003
420210	4202107	Barra Velha	Santa Catarina	Vale do Itajaí	4204	2003
420213	4202131	Bela Vista do Toldo	Santa Catarina	Norte Catarinense	4202	2003
420215	4202156	Belmonte	Santa Catarina	Oeste Catarinense	4201	2003
420220	4202206	Benedito Novo	Santa Catarina	Vale do Itajaí	4204	2003
420230	4202305	Biguaçu	Santa Catarina	Grande Florianópolis	4205	2003
420243	4202438	Bocaina do Sul	Santa Catarina	Serrana	4203	2003
420250	4202503	Bom Jardim da Serra	Santa Catarina	Serrana	4203	2003
420253	4202537	Bom Jesus	Santa Catarina	Oeste Catarinense	4201	2003
420257	4202578	Bom Jesus do Oeste	Santa Catarina	Oeste Catarinense	4201	2003
420260	4202602	Bom Retiro	Santa Catarina	Serrana	4203	2003
420245	4202453	Bombinhas	Santa Catarina	Vale do Itajaí	4204	2003
420270	4202701	Botuverá	Santa Catarina	Vale do Itajaí	4204	2003
420280	4202800	Braço do Norte	Santa Catarina	Sul Catarinense	4206	2003
420285	4202859	Braço do Trombudo	Santa Catarina	Vale do Itajaí	4204	2003
420287	4202875	Brunópolis	Santa Catarina	Serrana	4203	2003
420290	4202909	Brusque	Santa Catarina	Vale do Itajaí	4204	2003
420300	4203006	Caçador	Santa Catarina	Oeste Catarinense	4201	2003
420310	4203105	Caibi	Santa Catarina	Oeste Catarinense	4201	2003
420315	4203154	Calmon	Santa Catarina	Oeste Catarinense	4201	2003
420320	4203204	Camboriú	Santa Catarina	Vale do Itajaí	4204	2003
420330	4203303	Campo Alegre	Santa Catarina	Norte Catarinense	4202	2003
420340	4203402	Campo Belo do Sul	Santa Catarina	Serrana	4203	2003
420350	4203501	Campo Erê	Santa Catarina	Oeste Catarinense	4201	2003
420360	4203600	Campos Novos	Santa Catarina	Serrana	4203	2003
420370	4203709	Canelinha	Santa Catarina	Grande Florianópolis	4205	2003
420380	4203808	Canoinhas	Santa Catarina	Norte Catarinense	4202	2003
420325	4203253	Capão Alto	Santa Catarina	Serrana	4203	2003
420390	4203907	Capinzal	Santa Catarina	Oeste Catarinense	4201	2003
420395	4203956	Capivari de Baixo	Santa Catarina	Sul Catarinense	4206	2003
420400	4204004	Catanduvas	Santa Catarina	Oeste Catarinense	4201	2003
420410	4204103	Caxambu do Sul	Santa Catarina	Oeste Catarinense	4201	2003
420415	4204152	Celso Ramos	Santa Catarina	Serrana	4203	2003
420417	4204178	Cerro Negro	Santa Catarina	Serrana	4203	2003
420419	4204194	Chapadão do Lageado	Santa Catarina	Vale do Itajaí	4204	2003
420420	4204202	Chapecó	Santa Catarina	Oeste Catarinense	4201	2003
420425	4204251	Cocal do Sul	Santa Catarina	Sul Catarinense	4206	2003
420430	4204301	Concórdia	Santa Catarina	Oeste Catarinense	4201	2003
420435	4204350	Cordilheira Alta	Santa Catarina	Oeste Catarinense	4201	2003
420440	4204400	Coronel Freitas	Santa Catarina	Oeste Catarinense	4201	2003
420445	4204459	Coronel Martins	Santa Catarina	Oeste Catarinense	4201	2003
420455	4204558	Correia Pinto	Santa Catarina	Serrana	4203	2003
420450	4204509	Corupá	Santa Catarina	Norte Catarinense	4202	2003
420460	4204608	Criciúma	Santa Catarina	Sul Catarinense	4206	2003
420470	4204707	Cunha Porã	Santa Catarina	Oeste Catarinense	4201	2003
420475	4204756	Cunhataí	Santa Catarina	Oeste Catarinense	4201	2003
420480	4204806	Curitibanos	Santa Catarina	Serrana	4203	2003
420490	4204905	Descanso	Santa Catarina	Oeste Catarinense	4201	2003
420500	4205001	Dionísio Cerqueira	Santa Catarina	Oeste Catarinense	4201	2003
420510	4205100	Dona Emma	Santa Catarina	Vale do Itajaí	4204	2003
420515	4205159	Doutor Pedrinho	Santa Catarina	Vale do Itajaí	4204	2003
420517	4205175	Entre Rios	Santa Catarina	Oeste Catarinense	4201	2003
420519	4205191	Ermo	Santa Catarina	Sul Catarinense	4206	2003
420520	4205209	Erval Velho	Santa Catarina	Oeste Catarinense	4201	2003
420530	4205308	Faxinal dos Guedes	Santa Catarina	Oeste Catarinense	4201	2003
420535	4205357	Flor do Sertão	Santa Catarina	Oeste Catarinense	4201	2003
420540	4205407	Florianópolis	Santa Catarina	Grande Florianópolis	4205	2003
420543	4205431	Formosa do Sul	Santa Catarina	Oeste Catarinense	4201	2003
420545	4205456	Forquilhinha	Santa Catarina	Sul Catarinense	4206	2003
420550	4205506	Fraiburgo	Santa Catarina	Oeste Catarinense	4201	2003
420555	4205555	Frei Rogério	Santa Catarina	Serrana	4203	2003
420560	4205605	Galvão	Santa Catarina	Oeste Catarinense	4201	2003
420570	4205704	Garopaba	Santa Catarina	Sul Catarinense	4206	2003
420580	4205803	Garuva	Santa Catarina	Norte Catarinense	4202	2003
420590	4205902	Gaspar	Santa Catarina	Vale do Itajaí	4204	2003
420600	4206009	Governador Celso Ramos	Santa Catarina	Grande Florianópolis	4205	2003
420610	4206108	Grão-Pará	Santa Catarina	Sul Catarinense	4206	2003
420620	4206207	Gravatal	Santa Catarina	Sul Catarinense	4206	2003
420630	4206306	Guabiruba	Santa Catarina	Vale do Itajaí	4204	2003
420640	4206405	Guaraciaba	Santa Catarina	Oeste Catarinense	4201	2003
420650	4206504	Guaramirim	Santa Catarina	Norte Catarinense	4202	2003
420660	4206603	Guarujá do Sul	Santa Catarina	Oeste Catarinense	4201	2003
420665	4206652	Guatambú	Santa Catarina	Oeste Catarinense	4201	2003
420670	4206702	Herval d'Oeste	Santa Catarina	Oeste Catarinense	4201	2003
420675	4206751	Ibiam	Santa Catarina	Oeste Catarinense	4201	2003
420680	4206801	Ibicaré	Santa Catarina	Oeste Catarinense	4201	2003
420690	4206900	Ibirama	Santa Catarina	Vale do Itajaí	4204	2003
420700	4207007	Içara	Santa Catarina	Sul Catarinense	4206	2003
420710	4207106	Ilhota	Santa Catarina	Vale do Itajaí	4204	2003
420720	4207205	Imaruí	Santa Catarina	Sul Catarinense	4206	2003
420730	4207304	Imbituba	Santa Catarina	Sul Catarinense	4206	2003
420740	4207403	Imbuia	Santa Catarina	Vale do Itajaí	4204	2003
420750	4207502	Indaial	Santa Catarina	Vale do Itajaí	4204	2003
420757	4207577	Iomerê	Santa Catarina	Oeste Catarinense	4201	2003
420760	4207601	Ipira	Santa Catarina	Oeste Catarinense	4201	2003
420765	4207650	Iporã do Oeste	Santa Catarina	Oeste Catarinense	4201	2003
420768	4207684	Ipuaçu	Santa Catarina	Oeste Catarinense	4201	2003
420770	4207700	Ipumirim	Santa Catarina	Oeste Catarinense	4201	2003
420775	4207759	Iraceminha	Santa Catarina	Oeste Catarinense	4201	2003
420780	4207809	Irani	Santa Catarina	Oeste Catarinense	4201	2003
420785	4207858	Irati	Santa Catarina	Oeste Catarinense	4201	2003
420790	4207908	Irineópolis	Santa Catarina	Norte Catarinense	4202	2003
420800	4208005	Itá	Santa Catarina	Oeste Catarinense	4201	2003
420810	4208104	Itaiópolis	Santa Catarina	Norte Catarinense	4202	2003
420820	4208203	Itajaí	Santa Catarina	Vale do Itajaí	4204	2003
420830	4208302	Itapema	Santa Catarina	Vale do Itajaí	4204	2003
420840	4208401	Itapiranga	Santa Catarina	Oeste Catarinense	4201	2003
420845	4208450	Itapoá	Santa Catarina	Norte Catarinense	4202	2003
420850	4208500	Ituporanga	Santa Catarina	Vale do Itajaí	4204	2003
420860	4208609	Jaborá	Santa Catarina	Oeste Catarinense	4201	2003
420870	4208708	Jacinto Machado	Santa Catarina	Sul Catarinense	4206	2003
420880	4208807	Jaguaruna	Santa Catarina	Sul Catarinense	4206	2003
420890	4208906	Jaraguá do Sul	Santa Catarina	Norte Catarinense	4202	2003
420895	4208955	Jardinópolis	Santa Catarina	Oeste Catarinense	4201	2003
420900	4209003	Joaçaba	Santa Catarina	Oeste Catarinense	4201	2003
420915	4209151	José Boiteux	Santa Catarina	Vale do Itajaí	4204	2003
420917	4209177	Jupiá	Santa Catarina	Oeste Catarinense	4201	2003
420920	4209201	Lacerdópolis	Santa Catarina	Oeste Catarinense	4201	2003
420930	4209300	Lages	Santa Catarina	Serrana	4203	2003
420940	4209409	Laguna	Santa Catarina	Sul Catarinense	4206	2003
420945	4209458	Lajeado Grande	Santa Catarina	Oeste Catarinense	4201	2003
420950	4209508	Laurentino	Santa Catarina	Vale do Itajaí	4204	2003
420960	4209607	Lauro Müller	Santa Catarina	Sul Catarinense	4206	2003
420970	4209706	Lebon Régis	Santa Catarina	Oeste Catarinense	4201	2003
420980	4209805	Leoberto Leal	Santa Catarina	Grande Florianópolis	4205	2003
420985	4209854	Lindóia do Sul	Santa Catarina	Oeste Catarinense	4201	2003
420990	4209904	Lontras	Santa Catarina	Vale do Itajaí	4204	2003
421000	4210001	Luiz Alves	Santa Catarina	Vale do Itajaí	4204	2003
421003	4210035	Luzerna	Santa Catarina	Oeste Catarinense	4201	2003
421005	4210050	Macieira	Santa Catarina	Oeste Catarinense	4201	2003
421010	4210100	Mafra	Santa Catarina	Norte Catarinense	4202	2003
421020	4210209	Major Gercino	Santa Catarina	Grande Florianópolis	4205	2003
421030	4210308	Major Vieira	Santa Catarina	Norte Catarinense	4202	2003
421040	4210407	Maracajá	Santa Catarina	Sul Catarinense	4206	2003
421050	4210506	Maravilha	Santa Catarina	Oeste Catarinense	4201	2003
421055	4210555	Marema	Santa Catarina	Oeste Catarinense	4201	2003
421060	4210605	Massaranduba	Santa Catarina	Norte Catarinense	4202	2003
421070	4210704	Matos Costa	Santa Catarina	Oeste Catarinense	4201	2003
421080	4210803	Meleiro	Santa Catarina	Sul Catarinense	4206	2003
421085	4210852	Mirim Doce	Santa Catarina	Vale do Itajaí	4204	2003
421090	4210902	Modelo	Santa Catarina	Oeste Catarinense	4201	2003
421100	4211009	Mondaí	Santa Catarina	Oeste Catarinense	4201	2003
421105	4211058	Monte Carlo	Santa Catarina	Serrana	4203	2003
421110	4211108	Monte Castelo	Santa Catarina	Norte Catarinense	4202	2003
421120	4211207	Morro da Fumaça	Santa Catarina	Sul Catarinense	4206	2003
421125	4211256	Morro Grande	Santa Catarina	Sul Catarinense	4206	2003
421130	4211306	Navegantes	Santa Catarina	Vale do Itajaí	4204	2003
421140	4211405	Nova Erechim	Santa Catarina	Oeste Catarinense	4201	2003
421145	4211454	Nova Itaberaba	Santa Catarina	Oeste Catarinense	4201	2003
421150	4211504	Nova Trento	Santa Catarina	Grande Florianópolis	4205	2003
421160	4211603	Nova Veneza	Santa Catarina	Sul Catarinense	4206	2003
421165	4211652	Novo Horizonte	Santa Catarina	Oeste Catarinense	4201	2003
421170	4211702	Orleans	Santa Catarina	Sul Catarinense	4206	2003
421175	4211751	Otacílio Costa	Santa Catarina	Serrana	4203	2003
421180	4211801	Ouro	Santa Catarina	Oeste Catarinense	4201	2003
421185	4211850	Ouro Verde	Santa Catarina	Oeste Catarinense	4201	2003
421187	4211876	Paial	Santa Catarina	Oeste Catarinense	4201	2003
421189	4211892	Painel	Santa Catarina	Serrana	4203	2003
421190	4211900	Palhoça	Santa Catarina	Grande Florianópolis	4205	2003
421200	4212007	Palma Sola	Santa Catarina	Oeste Catarinense	4201	2003
421205	4212056	Palmeira	Santa Catarina	Serrana	4203	2003
421210	4212106	Palmitos	Santa Catarina	Oeste Catarinense	4201	2003
421220	4212205	Papanduva	Santa Catarina	Norte Catarinense	4202	2003
421223	4212239	Paraíso	Santa Catarina	Oeste Catarinense	4201	2003
421225	4212254	Passo de Torres	Santa Catarina	Sul Catarinense	4206	2003
421227	4212270	Passos Maia	Santa Catarina	Oeste Catarinense	4201	2003
421230	4212304	Paulo Lopes	Santa Catarina	Grande Florianópolis	4205	2003
421240	4212403	Pedras Grandes	Santa Catarina	Sul Catarinense	4206	2003
421250	4212502	Penha	Santa Catarina	Vale do Itajaí	4204	2003
421260	4212601	Peritiba	Santa Catarina	Oeste Catarinense	4201	2003
421265	4212650	Pescaria Brava	Santa Catarina	Sul Catarinense	4206	2003
421270	4212700	Petrolândia	Santa Catarina	Vale do Itajaí	4204	2003
421290	4212908	Pinhalzinho	Santa Catarina	Oeste Catarinense	4201	2003
421300	4213005	Pinheiro Preto	Santa Catarina	Oeste Catarinense	4201	2003
421310	4213104	Piratuba	Santa Catarina	Oeste Catarinense	4201	2003
421315	4213153	Planalto Alegre	Santa Catarina	Oeste Catarinense	4201	2003
421320	4213203	Pomerode	Santa Catarina	Vale do Itajaí	4204	2003
421330	4213302	Ponte Alta	Santa Catarina	Serrana	4203	2003
421335	4213351	Ponte Alta do Norte	Santa Catarina	Serrana	4203	2003
421340	4213401	Ponte Serrada	Santa Catarina	Oeste Catarinense	4201	2003
421350	4213500	Porto Belo	Santa Catarina	Vale do Itajaí	4204	2003
421360	4213609	Porto União	Santa Catarina	Norte Catarinense	4202	2003
421370	4213708	Pouso Redondo	Santa Catarina	Vale do Itajaí	4204	2003
421380	4213807	Praia Grande	Santa Catarina	Sul Catarinense	4206	2003
421390	4213906	Presidente Castello Branco	Santa Catarina	Oeste Catarinense	4201	2003
421400	4214003	Presidente Getúlio	Santa Catarina	Vale do Itajaí	4204	2003
421410	4214102	Presidente Nereu	Santa Catarina	Vale do Itajaí	4204	2003
421415	4214151	Princesa	Santa Catarina	Oeste Catarinense	4201	2003
421420	4214201	Quilombo	Santa Catarina	Oeste Catarinense	4201	2003
421430	4214300	Rancho Queimado	Santa Catarina	Grande Florianópolis	4205	2003
421440	4214409	Rio das Antas	Santa Catarina	Oeste Catarinense	4201	2003
421450	4214508	Rio do Campo	Santa Catarina	Vale do Itajaí	4204	2003
421460	4214607	Rio do Oeste	Santa Catarina	Vale do Itajaí	4204	2003
421480	4214805	Rio do Sul	Santa Catarina	Vale do Itajaí	4204	2003
421470	4214706	Rio dos Cedros	Santa Catarina	Vale do Itajaí	4204	2003
421490	4214904	Rio Fortuna	Santa Catarina	Sul Catarinense	4206	2003
421500	4215000	Rio Negrinho	Santa Catarina	Norte Catarinense	4202	2003
421505	4215059	Rio Rufino	Santa Catarina	Serrana	4203	2003
421507	4215075	Riqueza	Santa Catarina	Oeste Catarinense	4201	2003
421510	4215109	Rodeio	Santa Catarina	Vale do Itajaí	4204	2003
421520	4215208	Romelândia	Santa Catarina	Oeste Catarinense	4201	2003
421530	4215307	Salete	Santa Catarina	Vale do Itajaí	4204	2003
421535	4215356	Saltinho	Santa Catarina	Oeste Catarinense	4201	2003
421540	4215406	Salto Veloso	Santa Catarina	Oeste Catarinense	4201	2003
421545	4215455	Sangão	Santa Catarina	Sul Catarinense	4206	2003
421550	4215505	Santa Cecília	Santa Catarina	Serrana	4203	2003
421555	4215554	Santa Helena	Santa Catarina	Oeste Catarinense	4201	2003
421560	4215604	Santa Rosa de Lima	Santa Catarina	Sul Catarinense	4206	2003
421565	4215653	Santa Rosa do Sul	Santa Catarina	Sul Catarinense	4206	2003
421567	4215679	Santa Terezinha	Santa Catarina	Norte Catarinense	4202	2003
421568	4215687	Santa Terezinha do Progresso	Santa Catarina	Oeste Catarinense	4201	2003
421569	4215695	Santiago do Sul	Santa Catarina	Oeste Catarinense	4201	2003
421570	4215703	Santo Amaro da Imperatriz	Santa Catarina	Grande Florianópolis	4205	2003
421580	4215802	São Bento do Sul	Santa Catarina	Norte Catarinense	4202	2003
421575	4215752	São Bernardino	Santa Catarina	Oeste Catarinense	4201	2003
421590	4215901	São Bonifácio	Santa Catarina	Grande Florianópolis	4205	2003
421600	4216008	São Carlos	Santa Catarina	Oeste Catarinense	4201	2003
421605	4216057	São Cristóvão do Sul	Santa Catarina	Serrana	4203	2003
421610	4216107	São Domingos	Santa Catarina	Oeste Catarinense	4201	2003
421620	4216206	São Francisco do Sul	Santa Catarina	Norte Catarinense	4202	2003
421630	4216305	São João Batista	Santa Catarina	Grande Florianópolis	4205	2003
421635	4216354	São João do Itaperiú	Santa Catarina	Vale do Itajaí	4204	2003
421625	4216255	São João do Oeste	Santa Catarina	Oeste Catarinense	4201	2003
421640	4216404	São João do Sul	Santa Catarina	Sul Catarinense	4206	2003
421650	4216503	São Joaquim	Santa Catarina	Serrana	4203	2003
421660	4216602	São José	Santa Catarina	Grande Florianópolis	4205	2003
421670	4216701	São José do Cedro	Santa Catarina	Oeste Catarinense	4201	2003
421680	4216800	São José do Cerrito	Santa Catarina	Serrana	4203	2003
421690	4216909	São Lourenço do Oeste	Santa Catarina	Oeste Catarinense	4201	2003
421700	4217006	São Ludgero	Santa Catarina	Sul Catarinense	4206	2003
421710	4217105	São Martinho	Santa Catarina	Sul Catarinense	4206	2003
421715	4217154	São Miguel da Boa Vista	Santa Catarina	Oeste Catarinense	4201	2003
421720	4217204	São Miguel do Oeste	Santa Catarina	Oeste Catarinense	4201	2003
421725	4217253	São Pedro de Alcântara	Santa Catarina	Grande Florianópolis	4205	2003
421730	4217303	Saudades	Santa Catarina	Oeste Catarinense	4201	2003
421740	4217402	Schroeder	Santa Catarina	Norte Catarinense	4202	2003
421750	4217501	Seara	Santa Catarina	Oeste Catarinense	4201	2003
421755	4217550	Serra Alta	Santa Catarina	Oeste Catarinense	4201	2003
421760	4217600	Siderópolis	Santa Catarina	Sul Catarinense	4206	2003
421770	4217709	Sombrio	Santa Catarina	Sul Catarinense	4206	2003
421775	4217758	Sul Brasil	Santa Catarina	Oeste Catarinense	4201	2003
421780	4217808	Taió	Santa Catarina	Vale do Itajaí	4204	2003
421790	4217907	Tangará	Santa Catarina	Oeste Catarinense	4201	2003
421795	4217956	Tigrinhos	Santa Catarina	Oeste Catarinense	4201	2003
421800	4218004	Tijucas	Santa Catarina	Grande Florianópolis	4205	2003
421810	4218103	Timbé do Sul	Santa Catarina	Sul Catarinense	4206	2003
421820	4218202	Timbó	Santa Catarina	Vale do Itajaí	4204	2003
421825	4218251	Timbó Grande	Santa Catarina	Norte Catarinense	4202	2003
421830	4218301	Três Barras	Santa Catarina	Norte Catarinense	4202	2003
421835	4218350	Treviso	Santa Catarina	Sul Catarinense	4206	2003
421840	4218400	Treze de Maio	Santa Catarina	Sul Catarinense	4206	2003
421850	4218509	Treze Tílias	Santa Catarina	Oeste Catarinense	4201	2003
421860	4218608	Trombudo Central	Santa Catarina	Vale do Itajaí	4204	2003
421870	4218707	Tubarão	Santa Catarina	Sul Catarinense	4206	2003
421875	4218756	Tunápolis	Santa Catarina	Oeste Catarinense	4201	2003
421880	4218806	Turvo	Santa Catarina	Sul Catarinense	4206	2003
421885	4218855	União do Oeste	Santa Catarina	Oeste Catarinense	4201	2003
421890	4218905	Urubici	Santa Catarina	Serrana	4203	2003
421895	4218954	Urupema	Santa Catarina	Serrana	4203	2003
421900	4219002	Urussanga	Santa Catarina	Sul Catarinense	4206	2003
421910	4219101	Vargeão	Santa Catarina	Oeste Catarinense	4201	2003
421915	4219150	Vargem	Santa Catarina	Serrana	4203	2003
421917	4219176	Vargem Bonita	Santa Catarina	Oeste Catarinense	4201	2003
421920	4219200	Vidal Ramos	Santa Catarina	Vale do Itajaí	4204	2003
421930	4219309	Videira	Santa Catarina	Oeste Catarinense	4201	2003
421935	4219358	Vitor Meireles	Santa Catarina	Vale do Itajaí	4204	2003
421940	4219408	Witmarsum	Santa Catarina	Vale do Itajaí	4204	2003
421950	4219507	Xanxerê	Santa Catarina	Oeste Catarinense	4201	2003
421960	4219606	Xavantina	Santa Catarina	Oeste Catarinense	4201	2003
421970	4219705	Xaxim	Santa Catarina	Oeste Catarinense	4201	2003
421985	4219853	Zortéa	Santa Catarina	Serrana	4203	2003
410830	4108304	Foz do Iguaçu	Paraná	Oeste Paranaense	4106	2004	3.4
411520	4115200	Maringá	Paraná	Norte Central Paranaense	4103	2004	1.4
411370	4113700	Londrina	Paraná	Norte Central Paranaense	4103	2004	0.5
410690	4106902	Curitiba	Paraná	Metropolitana de Curitiba	4110	2004	0
420240	4202404	Blumenau	Santa Catarina	Vale do Itajaí	4204	2004	0
420540	4205407	Florianópolis	Santa Catarina	Grande Florianópolis	4205	2004	0
410010	4100103	Abatiá	Paraná	Norte Pioneiro Paranaense	4104	2004
410020	4100202	Adrianópolis	Paraná	Metropolitana de Curitiba	4110	2004
410030	4100301	Agudos do Sul	Paraná	Metropolitana de Curitiba	4110	2004
410040	4100400	Almirante Tamandaré	Paraná	Metropolitana de Curitiba	4110	2004
410045	4100459	Altamira do Paraná	Paraná	Centro Ocidental Paranaense	4102	2004
412862	4128625	Alto Paraíso	Paraná	Noroeste Paranaense	4101	2004
410060	4100608	Alto Paraná	Paraná	Noroeste Paranaense	4101	2004
410070	4100707	Alto Piquiri	Paraná	Noroeste Paranaense	4101	2004
410050	4100509	Altônia	Paraná	Noroeste Paranaense	4101	2004
410080	4100806	Alvorada do Sul	Paraná	Norte Central Paranaense	4103	2004
410090	4100905	Amaporã	Paraná	Noroeste Paranaense	4101	2004
410100	4101002	Ampére	Paraná	Sudoeste Paranaense	4107	2004
410105	4101051	Anahy	Paraná	Oeste Paranaense	4106	2004
410110	4101101	Andirá	Paraná	Norte Pioneiro Paranaense	4104	2004
410115	4101150	Ângulo	Paraná	Norte Central Paranaense	4103	2004
410120	4101200	Antonina	Paraná	Metropolitana de Curitiba	4110	2004
410130	4101309	Antônio Olinto	Paraná	Sudeste Paranaense	4109	2004
410140	4101408	Apucarana	Paraná	Norte Central Paranaense	4103	2004
410150	4101507	Arapongas	Paraná	Norte Central Paranaense	4103	2004
410160	4101606	Arapoti	Paraná	Centro Oriental Paranaense	4105	2004
410165	4101655	Arapuã	Paraná	Norte Central Paranaense	4103	2004
410170	4101705	Araruna	Paraná	Centro Ocidental Paranaense	4102	2004
410180	4101804	Araucária	Paraná	Metropolitana de Curitiba	4110	2004
410185	4101853	Ariranha do Ivaí	Paraná	Norte Central Paranaense	4103	2004
410190	4101903	Assaí	Paraná	Norte Pioneiro Paranaense	4104	2004
410200	4102000	Assis Chateaubriand	Paraná	Oeste Paranaense	4106	2004
410210	4102109	Astorga	Paraná	Norte Central Paranaense	4103	2004
410220	4102208	Atalaia	Paraná	Norte Central Paranaense	4103	2004
410230	4102307	Balsa Nova	Paraná	Metropolitana de Curitiba	4110	2004
410240	4102406	Bandeirantes	Paraná	Norte Pioneiro Paranaense	4104	2004
410250	4102505	Barbosa Ferraz	Paraná	Centro Ocidental Paranaense	4102	2004
410270	4102703	Barra do Jacaré	Paraná	Norte Pioneiro Paranaense	4104	2004
410260	4102604	Barracão	Paraná	Sudoeste Paranaense	4107	2004
410275	4102752	Bela Vista da Caroba	Paraná	Sudoeste Paranaense	4107	2004
410280	4102802	Bela Vista do Paraíso	Paraná	Norte Central Paranaense	4103	2004
410290	4102901	Bituruna	Paraná	Sudeste Paranaense	4109	2004
410300	4103008	Boa Esperança	Paraná	Centro Ocidental Paranaense	4102	2004
410302	4103024	Boa Esperança do Iguaçu	Paraná	Sudoeste Paranaense	4107	2004
410304	4103040	Boa Ventura de São Roque	Paraná	Centro-Sul Paranaense	4108	2004
410305	4103057	Boa Vista da Aparecida	Paraná	Oeste Paranaense	4106	2004
410310	4103107	Bocaiúva do Sul	Paraná	Metropolitana de Curitiba	4110	2004
410315	4103156	Bom Jesus do Sul	Paraná	Sudoeste Paranaense	4107	2004
410320	4103206	Bom Sucesso	Paraná	Norte Central Paranaense	4103	2004
410322	4103222	Bom Sucesso do Sul	Paraná	Sudoeste Paranaense	4107	2004
410330	4103305	Borrazópolis	Paraná	Norte Central Paranaense	4103	2004
410335	4103354	Braganey	Paraná	Oeste Paranaense	4106	2004
410337	4103370	Brasilândia do Sul	Paraná	Noroeste Paranaense	4101	2004
410340	4103404	Cafeara	Paraná	Norte Central Paranaense	4103	2004
410345	4103453	Cafelândia	Paraná	Oeste Paranaense	4106	2004
410347	4103479	Cafezal do Sul	Paraná	Noroeste Paranaense	4101	2004
410350	4103503	Califórnia	Paraná	Norte Central Paranaense	4103	2004
410360	4103602	Cambará	Paraná	Norte Pioneiro Paranaense	4104	2004
410370	4103701	Cambé	Paraná	Norte Central Paranaense	4103	2004
410380	4103800	Cambira	Paraná	Norte Central Paranaense	4103	2004
410390	4103909	Campina da Lagoa	Paraná	Centro Ocidental Paranaense	4102	2004
410395	4103958	Campina do Simão	Paraná	Centro-Sul Paranaense	4108	2004
410400	4104006	Campina Grande do Sul	Paraná	Metropolitana de Curitiba	4110	2004
410405	4104055	Campo Bonito	Paraná	Oeste Paranaense	4106	2004
410410	4104105	Campo do Tenente	Paraná	Metropolitana de Curitiba	4110	2004
410420	4104204	Campo Largo	Paraná	Metropolitana de Curitiba	4110	2004
410425	4104253	Campo Magro	Paraná	Metropolitana de Curitiba	4110	2004
410430	4104303	Campo Mourão	Paraná	Centro Ocidental Paranaense	4102	2004
410440	4104402	Cândido de Abreu	Paraná	Norte Central Paranaense	4103	2004
410442	4104428	Candói	Paraná	Centro-Sul Paranaense	4108	2004
410445	4104451	Cantagalo	Paraná	Centro-Sul Paranaense	4108	2004
410450	4104501	Capanema	Paraná	Sudoeste Paranaense	4107	2004
410460	4104600	Capitão Leônidas Marques	Paraná	Oeste Paranaense	4106	2004
410465	4104659	Carambeí	Paraná	Centro Oriental Paranaense	4105	2004
410470	4104709	Carlópolis	Paraná	Norte Pioneiro Paranaense	4104	2004
410480	4104808	Cascavel	Paraná	Oeste Paranaense	4106	2004
410490	4104907	Castro	Paraná	Centro Oriental Paranaense	4105	2004
410500	4105003	Catanduvas	Paraná	Oeste Paranaense	4106	2004
410510	4105102	Centenário do Sul	Paraná	Norte Central Paranaense	4103	2004
410520	4105201	Cerro Azul	Paraná	Metropolitana de Curitiba	4110	2004
410530	4105300	Céu Azul	Paraná	Oeste Paranaense	4106	2004
410540	4105409	Chopinzinho	Paraná	Sudoeste Paranaense	4107	2004
410550	4105508	Cianorte	Paraná	Noroeste Paranaense	4101	2004
410560	4105607	Cidade Gaúcha	Paraná	Noroeste Paranaense	4101	2004
410570	4105706	Clevelândia	Paraná	Centro-Sul Paranaense	4108	2004
410580	4105805	Colombo	Paraná	Metropolitana de Curitiba	4110	2004
410590	4105904	Colorado	Paraná	Norte Central Paranaense	4103	2004
410600	4106001	Congonhinhas	Paraná	Norte Pioneiro Paranaense	4104	2004
410610	4106100	Conselheiro Mairinck	Paraná	Norte Pioneiro Paranaense	4104	2004
410620	4106209	Contenda	Paraná	Metropolitana de Curitiba	4110	2004
410630	4106308	Corbélia	Paraná	Oeste Paranaense	4106	2004
410640	4106407	Cornélio Procópio	Paraná	Norte Pioneiro Paranaense	4104	2004
410645	4106456	Coronel Domingos Soares	Paraná	Centro-Sul Paranaense	4108	2004
410650	4106506	Coronel Vivida	Paraná	Sudoeste Paranaense	4107	2004
410655	4106555	Corumbataí do Sul	Paraná	Centro Ocidental Paranaense	4102	2004
410680	4106803	Cruz Machado	Paraná	Sudeste Paranaense	4109	2004
410657	4106571	Cruzeiro do Iguaçu	Paraná	Sudoeste Paranaense	4107	2004
410660	4106605	Cruzeiro do Oeste	Paraná	Noroeste Paranaense	4101	2004
410670	4106704	Cruzeiro do Sul	Paraná	Noroeste Paranaense	4101	2004
410685	4106852	Cruzmaltina	Paraná	Norte Central Paranaense	4103	2004
410700	4107009	Curiúva	Paraná	Norte Pioneiro Paranaense	4104	2004
410710	4107108	Diamante do Norte	Paraná	Noroeste Paranaense	4101	2004
410712	4107124	Diamante do Sul	Paraná	Oeste Paranaense	4106	2004
410715	4107157	Diamante D'Oeste	Paraná	Oeste Paranaense	4106	2004
410720	4107207	Dois Vizinhos	Paraná	Sudoeste Paranaense	4107	2004
410725	4107256	Douradina	Paraná	Noroeste Paranaense	4101	2004
410730	4107306	Doutor Camargo	Paraná	Norte Central Paranaense	4103	2004
412863	4128633	Doutor Ulysses	Paraná	Metropolitana de Curitiba	4110	2004
410740	4107405	Enéas Marques	Paraná	Sudoeste Paranaense	4107	2004
410750	4107504	Engenheiro Beltrão	Paraná	Centro Ocidental Paranaense	4102	2004
410753	4107538	Entre Rios do Oeste	Paraná	Oeste Paranaense	4106	2004
410752	4107520	Esperança Nova	Paraná	Noroeste Paranaense	4101	2004
410754	4107546	Espigão Alto do Iguaçu	Paraná	Centro-Sul Paranaense	4108	2004
410755	4107553	Farol	Paraná	Centro Ocidental Paranaense	4102	2004
410760	4107603	Faxinal	Paraná	Norte Central Paranaense	4103	2004
410765	4107652	Fazenda Rio Grande	Paraná	Metropolitana de Curitiba	4110	2004
410770	4107702	Fênix	Paraná	Centro Ocidental Paranaense	4102	2004
410773	4107736	Fernandes Pinheiro	Paraná	Sudeste Paranaense	4109	2004
410775	4107751	Figueira	Paraná	Norte Pioneiro Paranaense	4104	2004
410785	4107850	Flor da Serra do Sul	Paraná	Sudoeste Paranaense	4107	2004
410780	4107801	Floraí	Paraná	Norte Central Paranaense	4103	2004
410790	4107900	Floresta	Paraná	Norte Central Paranaense	4103	2004
410800	4108007	Florestópolis	Paraná	Norte Central Paranaense	4103	2004
410810	4108106	Flórida	Paraná	Norte Central Paranaense	4103	2004
410820	4108205	Formosa do Oeste	Paraná	Oeste Paranaense	4106	2004
410845	4108452	Foz do Jordão	Paraná	Centro-Sul Paranaense	4108	2004
410832	4108320	Francisco Alves	Paraná	Noroeste Paranaense	4101	2004
410840	4108403	Francisco Beltrão	Paraná	Sudoeste Paranaense	4107	2004
410850	4108502	General Carneiro	Paraná	Sudeste Paranaense	4109	2004
410855	4108551	Godoy Moreira	Paraná	Norte Central Paranaense	4103	2004
410860	4108601	Goioerê	Paraná	Centro Ocidental Paranaense	4102	2004
410865	4108650	Goioxim	Paraná	Centro-Sul Paranaense	4108	2004
410870	4108700	Grandes Rios	Paraná	Norte Central Paranaense	4103	2004
410880	4108809	Guaíra	Paraná	Oeste Paranaense	4106	2004
410890	4108908	Guairaçá	Paraná	Noroeste Paranaense	4101	2004
410895	4108957	Guamiranga	Paraná	Sudeste Paranaense	4109	2004
410900	4109005	Guapirama	Paraná	Norte Pioneiro Paranaense	4104	2004
410910	4109104	Guaporema	Paraná	Noroeste Paranaense	4101	2004
410920	4109203	Guaraci	Paraná	Norte Central Paranaense	4103	2004
410930	4109302	Guaraniaçu	Paraná	Oeste Paranaense	4106	2004
410940	4109401	Guarapuava	Paraná	Centro-Sul Paranaense	4108	2004
410950	4109500	Guaraqueçaba	Paraná	Metropolitana de Curitiba	4110	2004
410960	4109609	Guaratuba	Paraná	Metropolitana de Curitiba	4110	2004
410965	4109658	Honório Serpa	Paraná	Centro-Sul Paranaense	4108	2004
410970	4109708	Ibaiti	Paraná	Norte Pioneiro Paranaense	4104	2004
410975	4109757	Ibema	Paraná	Oeste Paranaense	4106	2004
410980	4109807	Ibiporã	Paraná	Norte Central Paranaense	4103	2004
410990	4109906	Icaraíma	Paraná	Noroeste Paranaense	4101	2004
411000	4110003	Iguaraçu	Paraná	Norte Central Paranaense	4103	2004
411005	4110052	Iguatu	Paraná	Oeste Paranaense	4106	2004
411007	4110078	Imbaú	Paraná	Centro Oriental Paranaense	4105	2004
411010	4110102	Imbituva	Paraná	Sudeste Paranaense	4109	2004
411020	4110201	Inácio Martins	Paraná	Centro-Sul Paranaense	4108	2004
411030	4110300	Inajá	Paraná	Noroeste Paranaense	4101	2004
411040	4110409	Indianópolis	Paraná	Noroeste Paranaense	4101	2004
411050	4110508	Ipiranga	Paraná	Sudeste Paranaense	4109	2004
411060	4110607	Iporã	Paraná	Noroeste Paranaense	4101	2004
411065	4110656	Iracema do Oeste	Paraná	Oeste Paranaense	4106	2004
411070	4110706	Irati	Paraná	Sudeste Paranaense	4109	2004
411080	4110805	Iretama	Paraná	Centro Ocidental Paranaense	4102	2004
411090	4110904	Itaguajé	Paraná	Norte Central Paranaense	4103	2004
411095	4110953	Itaipulândia	Paraná	Oeste Paranaense	4106	2004
411100	4111001	Itambaracá	Paraná	Norte Pioneiro Paranaense	4104	2004
411110	4111100	Itambé	Paraná	Norte Central Paranaense	4103	2004
411120	4111209	Itapejara d'Oeste	Paraná	Sudoeste Paranaense	4107	2004
411125	4111258	Itaperuçu	Paraná	Metropolitana de Curitiba	4110	2004
411130	4111308	Itaúna do Sul	Paraná	Noroeste Paranaense	4101	2004
411140	4111407	Ivaí	Paraná	Sudeste Paranaense	4109	2004
411150	4111506	Ivaiporã	Paraná	Norte Central Paranaense	4103	2004
411155	4111555	Ivaté	Paraná	Noroeste Paranaense	4101	2004
411160	4111605	Ivatuba	Paraná	Norte Central Paranaense	4103	2004
411170	4111704	Jaboti	Paraná	Norte Pioneiro Paranaense	4104	2004
411180	4111803	Jacarezinho	Paraná	Norte Pioneiro Paranaense	4104	2004
411190	4111902	Jaguapitã	Paraná	Norte Central Paranaense	4103	2004
411200	4112009	Jaguariaíva	Paraná	Centro Oriental Paranaense	4105	2004
411210	4112108	Jandaia do Sul	Paraná	Norte Central Paranaense	4103	2004
411220	4112207	Janiópolis	Paraná	Centro Ocidental Paranaense	4102	2004
411230	4112306	Japira	Paraná	Norte Pioneiro Paranaense	4104	2004
411240	4112405	Japurá	Paraná	Noroeste Paranaense	4101	2004
411250	4112504	Jardim Alegre	Paraná	Norte Central Paranaense	4103	2004
411260	4112603	Jardim Olinda	Paraná	Noroeste Paranaense	4101	2004
411270	4112702	Jataizinho	Paraná	Norte Pioneiro Paranaense	4104	2004
411275	4112751	Jesuítas	Paraná	Oeste Paranaense	4106	2004
411280	4112801	Joaquim Távora	Paraná	Norte Pioneiro Paranaense	4104	2004
411290	4112900	Jundiaí do Sul	Paraná	Norte Pioneiro Paranaense	4104	2004
411295	4112959	Juranda	Paraná	Centro Ocidental Paranaense	4102	2004
411300	4113007	Jussara	Paraná	Noroeste Paranaense	4101	2004
411310	4113106	Kaloré	Paraná	Norte Central Paranaense	4103	2004
411320	4113205	Lapa	Paraná	Metropolitana de Curitiba	4110	2004
411325	4113254	Laranjal	Paraná	Centro-Sul Paranaense	4108	2004
411330	4113304	Laranjeiras do Sul	Paraná	Centro-Sul Paranaense	4108	2004
411340	4113403	Leópolis	Paraná	Norte Pioneiro Paranaense	4104	2004
411342	4113429	Lidianópolis	Paraná	Norte Central Paranaense	4103	2004
411345	4113452	Lindoeste	Paraná	Oeste Paranaense	4106	2004
411350	4113502	Loanda	Paraná	Noroeste Paranaense	4101	2004
411360	4113601	Lobato	Paraná	Norte Central Paranaense	4103	2004
411373	4113734	Luiziana	Paraná	Centro Ocidental Paranaense	4102	2004
411375	4113759	Lunardelli	Paraná	Norte Central Paranaense	4103	2004
411380	4113809	Lupionópolis	Paraná	Norte Central Paranaense	4103	2004
411390	4113908	Mallet	Paraná	Sudeste Paranaense	4109	2004
411400	4114005	Mamborê	Paraná	Centro Ocidental Paranaense	4102	2004
411410	4114104	Mandaguaçu	Paraná	Norte Central Paranaense	4103	2004
411420	4114203	Mandaguari	Paraná	Norte Central Paranaense	4103	2004
411430	4114302	Mandirituba	Paraná	Metropolitana de Curitiba	4110	2004
411435	4114351	Manfrinópolis	Paraná	Sudoeste Paranaense	4107	2004
411440	4114401	Mangueirinha	Paraná	Centro-Sul Paranaense	4108	2004
411450	4114500	Manoel Ribas	Paraná	Norte Central Paranaense	4103	2004
411460	4114609	Marechal Cândido Rondon	Paraná	Oeste Paranaense	4106	2004
411470	4114708	Maria Helena	Paraná	Noroeste Paranaense	4101	2004
411480	4114807	Marialva	Paraná	Norte Central Paranaense	4103	2004
411490	4114906	Marilândia do Sul	Paraná	Norte Central Paranaense	4103	2004
411500	4115002	Marilena	Paraná	Noroeste Paranaense	4101	2004
411510	4115101	Mariluz	Paraná	Noroeste Paranaense	4101	2004
411530	4115309	Mariópolis	Paraná	Sudoeste Paranaense	4107	2004
411535	4115358	Maripá	Paraná	Oeste Paranaense	4106	2004
411540	4115408	Marmeleiro	Paraná	Sudoeste Paranaense	4107	2004
411545	4115457	Marquinho	Paraná	Centro-Sul Paranaense	4108	2004
411550	4115507	Marumbi	Paraná	Norte Central Paranaense	4103	2004
411560	4115606	Matelândia	Paraná	Oeste Paranaense	4106	2004
411570	4115705	Matinhos	Paraná	Metropolitana de Curitiba	4110	2004
411573	4115739	Mato Rico	Paraná	Centro-Sul Paranaense	4108	2004
411575	4115754	Mauá da Serra	Paraná	Norte Central Paranaense	4103	2004
411580	4115804	Medianeira	Paraná	Oeste Paranaense	4106	2004
411585	4115853	Mercedes	Paraná	Oeste Paranaense	4106	2004
411590	4115903	Mirador	Paraná	Noroeste Paranaense	4101	2004
411600	4116000	Miraselva	Paraná	Norte Central Paranaense	4103	2004
411605	4116059	Missal	Paraná	Oeste Paranaense	4106	2004
411610	4116109	Moreira Sales	Paraná	Centro Ocidental Paranaense	4102	2004
411620	4116208	Morretes	Paraná	Metropolitana de Curitiba	4110	2004
411630	4116307	Munhoz de Melo	Paraná	Norte Central Paranaense	4103	2004
411640	4116406	Nossa Senhora das Graças	Paraná	Norte Central Paranaense	4103	2004
411650	4116505	Nova Aliança do Ivaí	Paraná	Noroeste Paranaense	4101	2004
411660	4116604	Nova América da Colina	Paraná	Norte Pioneiro Paranaense	4104	2004
411670	4116703	Nova Aurora	Paraná	Oeste Paranaense	4106	2004
411680	4116802	Nova Cantu	Paraná	Centro Ocidental Paranaense	4102	2004
411690	4116901	Nova Esperança	Paraná	Norte Central Paranaense	4103	2004
411695	4116950	Nova Esperança do Sudoeste	Paraná	Sudoeste Paranaense	4107	2004
411700	4117008	Nova Fátima	Paraná	Norte Pioneiro Paranaense	4104	2004
411705	4117057	Nova Laranjeiras	Paraná	Centro-Sul Paranaense	4108	2004
411710	4117107	Nova Londrina	Paraná	Noroeste Paranaense	4101	2004
411720	4117206	Nova Olímpia	Paraná	Noroeste Paranaense	4101	2004
411725	4117255	Nova Prata do Iguaçu	Paraná	Sudoeste Paranaense	4107	2004
411721	4117214	Nova Santa Bárbara	Paraná	Norte Pioneiro Paranaense	4104	2004
411722	4117222	Nova Santa Rosa	Paraná	Oeste Paranaense	4106	2004
411727	4117271	Nova Tebas	Paraná	Norte Central Paranaense	4103	2004
411729	4117297	Novo Itacolomi	Paraná	Norte Central Paranaense	4103	2004
411730	4117305	Ortigueira	Paraná	Centro Oriental Paranaense	4105	2004
411740	4117404	Ourizona	Paraná	Norte Central Paranaense	4103	2004
411745	4117453	Ouro Verde do Oeste	Paraná	Oeste Paranaense	4106	2004
411750	4117503	Paiçandu	Paraná	Norte Central Paranaense	4103	2004
411760	4117602	Palmas	Paraná	Centro-Sul Paranaense	4108	2004
411770	4117701	Palmeira	Paraná	Centro Oriental Paranaense	4105	2004
411780	4117800	Palmital	Paraná	Centro-Sul Paranaense	4108	2004
411790	4117909	Palotina	Paraná	Oeste Paranaense	4106	2004
411800	4118006	Paraíso do Norte	Paraná	Noroeste Paranaense	4101	2004
411810	4118105	Paranacity	Paraná	Noroeste Paranaense	4101	2004
411820	4118204	Paranaguá	Paraná	Metropolitana de Curitiba	4110	2004
411830	4118303	Paranapoema	Paraná	Noroeste Paranaense	4101	2004
411840	4118402	Paranavaí	Paraná	Noroeste Paranaense	4101	2004
411845	4118451	Pato Bragado	Paraná	Oeste Paranaense	4106	2004
411850	4118501	Pato Branco	Paraná	Sudoeste Paranaense	4107	2004
411860	4118600	Paula Freitas	Paraná	Sudeste Paranaense	4109	2004
411870	4118709	Paulo Frontin	Paraná	Sudeste Paranaense	4109	2004
411880	4118808	Peabiru	Paraná	Centro Ocidental Paranaense	4102	2004
411885	4118857	Perobal	Paraná	Noroeste Paranaense	4101	2004
411890	4118907	Pérola	Paraná	Noroeste Paranaense	4101	2004
411900	4119004	Pérola d'Oeste	Paraná	Sudoeste Paranaense	4107	2004
411910	4119103	Piên	Paraná	Metropolitana de Curitiba	4110	2004
411915	4119152	Pinhais	Paraná	Metropolitana de Curitiba	4110	2004
411925	4119251	Pinhal de São Bento	Paraná	Sudoeste Paranaense	4107	2004
411920	4119202	Pinhalão	Paraná	Norte Pioneiro Paranaense	4104	2004
411930	4119301	Pinhão	Paraná	Centro-Sul Paranaense	4108	2004
411940	4119400	Piraí do Sul	Paraná	Centro Oriental Paranaense	4105	2004
411950	4119509	Piraquara	Paraná	Metropolitana de Curitiba	4110	2004
411960	4119608	Pitanga	Paraná	Centro-Sul Paranaense	4108	2004
411965	4119657	Pitangueiras	Paraná	Norte Central Paranaense	4103	2004
411970	4119707	Planaltina do Paraná	Paraná	Noroeste Paranaense	4101	2004
411980	4119806	Planalto	Paraná	Sudoeste Paranaense	4107	2004
411990	4119905	Ponta Grossa	Paraná	Centro Oriental Paranaense	4105	2004
411995	4119954	Pontal do Paraná	Paraná	Metropolitana de Curitiba	4110	2004
412000	4120002	Porecatu	Paraná	Norte Central Paranaense	4103	2004
412010	4120101	Porto Amazonas (PR	Paraná	Metropolitana de Curitiba	4110	2004
412015	4120150	Porto Barreiro	Paraná	Centro-Sul Paranaense	4108	2004
412020	4120200	Porto Rico	Paraná	Noroeste Paranaense	4101	2004
412030	4120309	Porto Vitória	Paraná	Sudeste Paranaense	4109	2004
412033	4120333	Prado Ferreira	Paraná	Norte Central Paranaense	4103	2004
412035	4120358	Pranchita	Paraná	Sudoeste Paranaense	4107	2004
412040	4120408	Presidente Castelo Branco	Paraná	Norte Central Paranaense	4103	2004
412050	4120507	Primeiro de Maio	Paraná	Norte Central Paranaense	4103	2004
412060	4120606	Prudentópolis	Paraná	Sudeste Paranaense	4109	2004
412065	4120655	Quarto Centenário	Paraná	Centro Ocidental Paranaense	4102	2004
412070	4120705	Quatiguá	Paraná	Norte Pioneiro Paranaense	4104	2004
412080	4120804	Quatro Barras	Paraná	Metropolitana de Curitiba	4110	2004
412085	4120853	Quatro Pontes	Paraná	Oeste Paranaense	4106	2004
412090	4120903	Quedas do Iguaçu	Paraná	Centro-Sul Paranaense	4108	2004
412100	4121000	Querência do Norte	Paraná	Noroeste Paranaense	4101	2004
412110	4121109	Quinta do Sol	Paraná	Centro Ocidental Paranaense	4102	2004
412120	4121208	Quitandinha	Paraná	Metropolitana de Curitiba	4110	2004
412125	4121257	Ramilândia	Paraná	Oeste Paranaense	4106	2004
412130	4121307	Rancho Alegre	Paraná	Norte Pioneiro Paranaense	4104	2004
412135	4121356	Rancho Alegre D'Oeste	Paraná	Centro Ocidental Paranaense	4102	2004
412140	4121406	Realeza	Paraná	Sudoeste Paranaense	4107	2004
412150	4121505	Rebouças	Paraná	Sudeste Paranaense	4109	2004
412160	4121604	Renascença	Paraná	Sudoeste Paranaense	4107	2004
412170	4121703	Reserva	Paraná	Centro Oriental Paranaense	4105	2004
412175	4121752	Reserva do Iguaçu	Paraná	Centro-Sul Paranaense	4108	2004
412180	4121802	Ribeirão Claro	Paraná	Norte Pioneiro Paranaense	4104	2004
412190	4121901	Ribeirão do Pinhal	Paraná	Norte Pioneiro Paranaense	4104	2004
412200	4122008	Rio Azul	Paraná	Sudeste Paranaense	4109	2004
412210	4122107	Rio Bom	Paraná	Norte Central Paranaense	4103	2004
412215	4122156	Rio Bonito do Iguaçu	Paraná	Centro-Sul Paranaense	4108	2004
412217	4122172	Rio Branco do Ivaí	Paraná	Norte Central Paranaense	4103	2004
412220	4122206	Rio Branco do Sul	Paraná	Metropolitana de Curitiba	4110	2004
412230	4122305	Rio Negro	Paraná	Metropolitana de Curitiba	4110	2004
412240	4122404	Rolândia	Paraná	Norte Central Paranaense	4103	2004
412250	4122503	Roncador	Paraná	Centro Ocidental Paranaense	4102	2004
412260	4122602	Rondon	Paraná	Noroeste Paranaense	4101	2004
412265	4122651	Rosário do Ivaí	Paraná	Norte Central Paranaense	4103	2004
412270	4122701	Sabáudia	Paraná	Norte Central Paranaense	4103	2004
412280	4122800	Salgado Filho	Paraná	Sudoeste Paranaense	4107	2004
412290	4122909	Salto do Itararé	Paraná	Norte Pioneiro Paranaense	4104	2004
412300	4123006	Salto do Lontra	Paraná	Sudoeste Paranaense	4107	2004
412310	4123105	Santa Amélia	Paraná	Norte Pioneiro Paranaense	4104	2004
412320	4123204	Santa Cecília do Pavão	Paraná	Norte Pioneiro Paranaense	4104	2004
412330	4123303	Santa Cruz de Monte Castelo	Paraná	Noroeste Paranaense	4101	2004
412340	4123402	Santa Fé	Paraná	Norte Central Paranaense	4103	2004
412350	4123501	Santa Helena	Paraná	Oeste Paranaense	4106	2004
412360	4123600	Santa Inês	Paraná	Norte Central Paranaense	4103	2004
412370	4123709	Santa Isabel do Ivaí	Paraná	Noroeste Paranaense	4101	2004
412380	4123808	Santa Izabel do Oeste	Paraná	Sudoeste Paranaense	4107	2004
412382	4123824	Santa Lúcia	Paraná	Oeste Paranaense	4106	2004
412385	4123857	Santa Maria do Oeste	Paraná	Centro-Sul Paranaense	4108	2004
412390	4123907	Santa Mariana	Paraná	Norte Pioneiro Paranaense	4104	2004
412395	4123956	Santa Mônica	Paraná	Noroeste Paranaense	4101	2004
412402	4124020	Santa Tereza do Oeste	Paraná	Oeste Paranaense	4106	2004
412405	4124053	Santa Terezinha de Itaipu	Paraná	Oeste Paranaense	4106	2004
412400	4124004	Santana do Itararé	Paraná	Norte Pioneiro Paranaense	4104	2004
412410	4124103	Santo Antônio da Platina	Paraná	Norte Pioneiro Paranaense	4104	2004
412420	4124202	Santo Antônio do Caiuá	Paraná	Noroeste Paranaense	4101	2004
412430	4124301	Santo Antônio do Paraíso	Paraná	Norte Pioneiro Paranaense	4104	2004
412440	4124400	Santo Antônio do Sudoeste	Paraná	Sudoeste Paranaense	4107	2004
412450	4124509	Santo Inácio	Paraná	Norte Central Paranaense	4103	2004
412460	4124608	São Carlos do Ivaí	Paraná	Noroeste Paranaense	4101	2004
412470	4124707	São Jerônimo da Serra	Paraná	Norte Pioneiro Paranaense	4104	2004
412480	4124806	São João	Paraná	Sudoeste Paranaense	4107	2004
412490	4124905	São João do Caiuá	Paraná	Noroeste Paranaense	4101	2004
412500	4125001	São João do Ivaí	Paraná	Norte Central Paranaense	4103	2004
412510	4125100	São João do Triunfo	Paraná	Sudeste Paranaense	4109	2004
412530	4125308	São Jorge do Ivaí	Paraná	Norte Central Paranaense	4103	2004
412535	4125357	São Jorge do Patrocínio	Paraná	Noroeste Paranaense	4101	2004
412520	4125209	São Jorge d'Oeste	Paraná	Sudoeste Paranaense	4107	2004
412540	4125407	São José da Boa Vista	Paraná	Norte Pioneiro Paranaense	4104	2004
412545	4125456	São José das Palmeiras	Paraná	Oeste Paranaense	4106	2004
412550	4125506	São José dos Pinhais	Paraná	Metropolitana de Curitiba	4110	2004
412555	4125555	São Manoel do Paraná	Paraná	Noroeste Paranaense	4101	2004
412560	4125605	São Mateus do Sul	Paraná	Sudeste Paranaense	4109	2004
412570	4125704	São Miguel do Iguaçu	Paraná	Oeste Paranaense	4106	2004
412575	4125753	São Pedro do Iguaçu	Paraná	Oeste Paranaense	4106	2004
412580	4125803	São Pedro do Ivaí	Paraná	Norte Central Paranaense	4103	2004
412590	4125902	São Pedro do Paraná	Paraná	Noroeste Paranaense	4101	2004
412600	4126009	São Sebastião da Amoreira	Paraná	Norte Pioneiro Paranaense	4104	2004
412610	4126108	São Tomé	Paraná	Noroeste Paranaense	4101	2004
412620	4126207	Sapopema	Paraná	Norte Pioneiro Paranaense	4104	2004
412625	4126256	Sarandi	Paraná	Norte Central Paranaense	4103	2004
412627	4126272	Saudade do Iguaçu	Paraná	Sudoeste Paranaense	4107	2004
412630	4126306	Sengés	Paraná	Centro Oriental Paranaense	4105	2004
412635	4126355	Serranópolis do Iguaçu	Paraná	Oeste Paranaense	4106	2004
412640	4126405	Sertaneja	Paraná	Norte Pioneiro Paranaense	4104	2004
412650	4126504	Sertanópolis	Paraná	Norte Central Paranaense	4103	2004
412660	4126603	Siqueira Campos	Paraná	Norte Pioneiro Paranaense	4104	2004
412665	4126652	Sulina	Paraná	Sudoeste Paranaense	4107	2004
412667	4126678	Tamarana	Paraná	Norte Central Paranaense	4103	2004
412670	4126702	Tamboara	Paraná	Noroeste Paranaense	4101	2004
412680	4126801	Tapejara	Paraná	Noroeste Paranaense	4101	2004
412690	4126900	Tapira	Paraná	Noroeste Paranaense	4101	2004
412700	4127007	Teixeira Soares	Paraná	Sudeste Paranaense	4109	2004
412710	4127106	Telêmaco Borba	Paraná	Centro Oriental Paranaense	4105	2004
412720	4127205	Terra Boa	Paraná	Centro Ocidental Paranaense	4102	2004
412730	4127304	Terra Rica	Paraná	Noroeste Paranaense	4101	2004
412740	4127403	Terra Roxa	Paraná	Oeste Paranaense	4106	2004
412750	4127502	Tibagi	Paraná	Centro Oriental Paranaense	4105	2004
412760	4127601	Tijucas do Sul	Paraná	Metropolitana de Curitiba	4110	2004
412770	4127700	Toledo	Paraná	Oeste Paranaense	4106	2004
412780	4127809	Tomazina	Paraná	Norte Pioneiro Paranaense	4104	2004
412785	4127858	Três Barras do Paraná	Paraná	Oeste Paranaense	4106	2004
412788	4127882	Tunas do Paraná	Paraná	Metropolitana de Curitiba	4110	2004
412790	4127908	Tuneiras do Oeste	Paraná	Noroeste Paranaense	4101	2004
412795	4127957	Tupãssi	Paraná	Oeste Paranaense	4106	2004
412796	4127965	Turvo	Paraná	Centro-Sul Paranaense	4108	2004
412800	4128005	Ubiratã	Paraná	Centro Ocidental Paranaense	4102	2004
412810	4128104	Umuarama	Paraná	Noroeste Paranaense	4101	2004
412820	4128203	União da Vitória	Paraná	Sudeste Paranaense	4109	2004
412830	4128302	Uniflor	Paraná	Norte Central Paranaense	4103	2004
412840	4128401	Uraí	Paraná	Norte Pioneiro Paranaense	4104	2004
412853	4128534	Ventania	Paraná	Centro Oriental Paranaense	4105	2004
412855	4128559	Vera Cruz do Oeste	Paraná	Oeste Paranaense	4106	2004
412860	4128609	Verê	Paraná	Sudoeste Paranaense	4107	2004
412865	4128658	Virmond	Paraná	Centro-Sul Paranaense	4108	2004
412870	4128708	Vitorino	Paraná	Sudoeste Paranaense	4107	2004
412850	4128500	Wenceslau Braz	Paraná	Norte Pioneiro Paranaense	4104	2004
412880	4128807	Xambrê	Paraná	Noroeste Paranaense	4101	2004
430003	4300034	Aceguá	Rio Grande do Sul	Sudoeste Rio-grandense	4306	2004
430005	4300059	Água Santa	Rio Grande do Sul	Noroeste Rio-grandense	4301	2004
430010	4300109	Agudo	Rio Grande do Sul	Centro Ocidental Rio-grandense	4303	2004
430020	4300208	Ajuricaba	Rio Grande do Sul	Noroeste Rio-grandense	4301	2004
430030	4300307	Alecrim	Rio Grande do Sul	Noroeste Rio-grandense	4301	2004
430040	4300406	Alegrete	Rio Grande do Sul	Sudoeste Rio-grandense	4306	2004
430045	4300455	Alegria	Rio Grande do Sul	Noroeste Rio-grandense	4301	2004
430047	4300471	Almirante Tamandaré do Sul	Rio Grande do Sul	Noroeste Rio-grandense	4301	2004
430050	4300505	Alpestre	Rio Grande do Sul	Noroeste Rio-grandense	4301	2004
430055	4300554	Alto Alegre	Rio Grande do Sul	Noroeste Rio-grandense	4301	2004
430057	4300570	Alto Feliz	Rio Grande do Sul	Metropolitana de Porto Alegre	4305	2004
430060	4300604	Alvorada	Rio Grande do Sul	Metropolitana de Porto Alegre	4305	2004
430063	4300638	Amaral Ferrador	Rio Grande do Sul	Sudeste Rio-grandense	4307	2004
430064	4300646	Ametista do Sul	Rio Grande do Sul	Noroeste Rio-grandense	4301	2004
430066	4300661	André da Rocha	Rio Grande do Sul	Nordeste Rio-grandense	4302	2004
430070	4300703	Anta Gorda	Rio Grande do Sul	Nordeste Rio-grandense	4302	2004
430080	4300802	Antônio Prado	Rio Grande do Sul	Nordeste Rio-grandense	4302	2004
430085	4300851	Arambaré	Rio Grande do Sul	Metropolitana de Porto Alegre	4305	2004
430087	4300877	Araricá	Rio Grande do Sul	Metropolitana de Porto Alegre	4305	2004
430090	4300901	Aratiba	Rio Grande do Sul	Noroeste Rio-grandense	4301	2004
430100	4301008	Arroio do Meio	Rio Grande do Sul	Centro Oriental Rio-grandense	4304	2004
430107	4301073	Arroio do Padre	Rio Grande do Sul	Sudeste Rio-grandense	4307	2004
430105	4301057	Arroio do Sal	Rio Grande do Sul	Metropolitana de Porto Alegre	4305	2004
430120	4301206	Arroio do Tigre	Rio Grande do Sul	Centro Oriental Rio-grandense	4304	2004
430110	4301107	Arroio dos Ratos	Rio Grande do Sul	Metropolitana de Porto Alegre	4305	2004
430130	4301305	Arroio Grande	Rio Grande do Sul	Sudeste Rio-grandense	4307	2004
430140	4301404	Arvorezinha	Rio Grande do Sul	Nordeste Rio-grandense	4302	2004
430150	4301503	Augusto Pestana	Rio Grande do Sul	Noroeste Rio-grandense	4301	2004
430155	4301552	Áurea	Rio Grande do Sul	Noroeste Rio-grandense	4301	2004
430160	4301602	Bagé	Rio Grande do Sul	Sudoeste Rio-grandense	4306	2004
430163	4301636	Balneário Pinhal	Rio Grande do Sul	Metropolitana de Porto Alegre	4305	2004
430165	4301651	Barão	Rio Grande do Sul	Metropolitana de Porto Alegre	4305	2004
430170	4301701	Barão de Cotegipe	Rio Grande do Sul	Noroeste Rio-grandense	4301	2004
430175	4301750	Barão do Triunfo	Rio Grande do Sul	Metropolitana de Porto Alegre	4305	2004
430185	4301859	Barra do Guarita	Rio Grande do Sul	Noroeste Rio-grandense	4301	2004
430187	4301875	Barra do Quaraí	Rio Grande do Sul	Sudoeste Rio-grandense	4306	2004
430190	4301909	Barra do Ribeiro	Rio Grande do Sul	Metropolitana de Porto Alegre	4305	2004
430192	4301925	Barra do Rio Azul	Rio Grande do Sul	Noroeste Rio-grandense	4301	2004
430195	4301958	Barra Funda	Rio Grande do Sul	Noroeste Rio-grandense	4301	2004
430180	4301800	Barracão	Rio Grande do Sul	Noroeste Rio-grandense	4301	2004
430200	4302006	Barros Cassal	Rio Grande do Sul	Noroeste Rio-grandense	4301	2004
430205	4302055	Benjamin Constant do Sul	Rio Grande do Sul	Noroeste Rio-grandense	4301	2004
430210	4302105	Bento Gonçalves	Rio Grande do Sul	Nordeste Rio-grandense	4302	2004
430215	4302154	Boa Vista das Missões	Rio Grande do Sul	Noroeste Rio-grandense	4301	2004
430220	4302204	Boa Vista do Buricá	Rio Grande do Sul	Noroeste Rio-grandense	4301	2004
430222	4302220	Boa Vista do Cadeado	Rio Grande do Sul	Noroeste Rio-grandense	4301	2004
430223	4302238	Boa Vista do Incra	Rio Grande do Sul	Noroeste Rio-grandense	4301	2004
430225	4302253	Boa Vista do Sul	Rio Grande do Sul	Nordeste Rio-grandense	4302	2004
430230	4302303	Bom Jesus	Rio Grande do Sul	Nordeste Rio-grandense	4302	2004
430235	4302352	Bom Princípio	Rio Grande do Sul	Metropolitana de Porto Alegre	4305	2004
430237	4302378	Bom Progresso	Rio Grande do Sul	Noroeste Rio-grandense	4301	2004
430240	4302402	Bom Retiro do Sul	Rio Grande do Sul	Centro Oriental Rio-grandense	4304	2004
430245	4302451	Boqueirão do Leão	Rio Grande do Sul	Centro Oriental Rio-grandense	4304	2004
430250	4302501	Bossoroca	Rio Grande do Sul	Noroeste Rio-grandense	4301	2004
430258	4302584	Bozano	Rio Grande do Sul	Noroeste Rio-grandense	4301	2004
430260	4302600	Braga	Rio Grande do Sul	Noroeste Rio-grandense	4301	2004
430265	4302659	Brochier	Rio Grande do Sul	Metropolitana de Porto Alegre	4305	2004
430270	4302709	Butiá	Rio Grande do Sul	Metropolitana de Porto Alegre	4305	2004
430280	4302808	Caçapava do Sul	Rio Grande do Sul	Sudeste Rio-grandense	4307	2004
430290	4302907	Cacequi	Rio Grande do Sul	Centro Ocidental Rio-grandense	4303	2004
430300	4303004	Cachoeira do Sul	Rio Grande do Sul	Centro Oriental Rio-grandense	4304	2004
430310	4303103	Cachoeirinha	Rio Grande do Sul	Metropolitana de Porto Alegre	4305	2004
430320	4303202	Cacique Doble	Rio Grande do Sul	Noroeste Rio-grandense	4301	2004
430330	4303301	Caibaté	Rio Grande do Sul	Noroeste Rio-grandense	4301	2004
430340	4303400	Caiçara	Rio Grande do Sul	Noroeste Rio-grandense	4301	2004
430350	4303509	Camaquã	Rio Grande do Sul	Metropolitana de Porto Alegre	4305	2004
430355	4303558	Camargo	Rio Grande do Sul	Noroeste Rio-grandense	4301	2004
430360	4303608	Cambará do Sul	Rio Grande do Sul	Nordeste Rio-grandense	4302	2004
430367	4303673	Campestre da Serra	Rio Grande do Sul	Nordeste Rio-grandense	4302	2004
430370	4303707	Campina das Missões	Rio Grande do Sul	Noroeste Rio-grandense	4301	2004
430380	4303806	Campinas do Sul	Rio Grande do Sul	Noroeste Rio-grandense	4301	2004
430390	4303905	Campo Bom	Rio Grande do Sul	Metropolitana de Porto Alegre	4305	2004
430400	4304002	Campo Novo	Rio Grande do Sul	Noroeste Rio-grandense	4301	2004
430410	4304101	Campos Borges	Rio Grande do Sul	Noroeste Rio-grandense	4301	2004
430420	4304200	Candelária	Rio Grande do Sul	Centro Oriental Rio-grandense	4304	2004
430430	4304309	Cândido Godói	Rio Grande do Sul	Noroeste Rio-grandense	4301	2004
430435	4304358	Candiota	Rio Grande do Sul	Sudeste Rio-grandense	4307	2004
430440	4304408	Canela	Rio Grande do Sul	Metropolitana de Porto Alegre	4305	2004
430450	4304507	Canguçu	Rio Grande do Sul	Sudeste Rio-grandense	4307	2004
430460	4304606	Canoas	Rio Grande do Sul	Metropolitana de Porto Alegre	4305	2004
430461	4304614	Canudos do Vale	Rio Grande do Sul	Centro Oriental Rio-grandense	4304	2004
430462	4304622	Capão Bonito do Sul	Rio Grande do Sul	Nordeste Rio-grandense	4302	2004
430463	4304630	Capão da Canoa	Rio Grande do Sul	Metropolitana de Porto Alegre	4305	2004
430465	4304655	Capão do Cipó	Rio Grande do Sul	Centro Ocidental Rio-grandense	4303	2004
430466	4304663	Capão do Leão	Rio Grande do Sul	Sudeste Rio-grandense	4307	2004
430468	4304689	Capela de Santana	Rio Grande do Sul	Metropolitana de Porto Alegre	4305	2004
430469	4304697	Capitão	Rio Grande do Sul	Centro Oriental Rio-grandense	4304	2004
430467	4304671	Capivari do Sul	Rio Grande do Sul	Metropolitana de Porto Alegre	4305	2004
430471	4304713	Caraá	Rio Grande do Sul	Metropolitana de Porto Alegre	4305	2004
430470	4304705	Carazinho	Rio Grande do Sul	Noroeste Rio-grandense	4301	2004
430480	4304804	Carlos Barbosa	Rio Grande do Sul	Nordeste Rio-grandense	4302	2004
430485	4304853	Carlos Gomes	Rio Grande do Sul	Noroeste Rio-grandense	4301	2004
430490	4304903	Casca	Rio Grande do Sul	Noroeste Rio-grandense	4301	2004
430495	4304952	Caseiros	Rio Grande do Sul	Noroeste Rio-grandense	4301	2004
430500	4305009	Catuípe	Rio Grande do Sul	Noroeste Rio-grandense	4301	2004
430510	4305108	Caxias do Sul	Rio Grande do Sul	Nordeste Rio-grandense	4302	2004
430511	4305116	Centenário	Rio Grande do Sul	Noroeste Rio-grandense	4301	2004
430512	4305124	Cerrito	Rio Grande do Sul	Sudeste Rio-grandense	4307	2004
430513	4305132	Cerro Branco	Rio Grande do Sul	Centro Oriental Rio-grandense	4304	2004
430515	4305157	Cerro Grande	Rio Grande do Sul	Noroeste Rio-grandense	4301	2004
430517	4305173	Cerro Grande do Sul	Rio Grande do Sul	Metropolitana de Porto Alegre	4305	2004
430520	4305207	Cerro Largo	Rio Grande do Sul	Noroeste Rio-grandense	4301	2004
430530	4305306	Chapada	Rio Grande do Sul	Noroeste Rio-grandense	4301	2004
430535	4305355	Charqueadas	Rio Grande do Sul	Metropolitana de Porto Alegre	4305	2004
430537	4305371	Charrua	Rio Grande do Sul	Noroeste Rio-grandense	4301	2004
430540	4305405	Chiapetta	Rio Grande do Sul	Noroeste Rio-grandense	4301	2004
430543	4305439	Chuí	Rio Grande do Sul	Sudeste Rio-grandense	4307	2004
430544	4305447	Chuvisca	Rio Grande do Sul	Metropolitana de Porto Alegre	4305	2004
430545	4305454	Cidreira	Rio Grande do Sul	Metropolitana de Porto Alegre	4305	2004
430550	4305504	Ciríaco	Rio Grande do Sul	Noroeste Rio-grandense	4301	2004
430558	4305587	Colinas	Rio Grande do Sul	Centro Oriental Rio-grandense	4304	2004
430560	4305603	Colorado	Rio Grande do Sul	Noroeste Rio-grandense	4301	2004
430570	4305702	Condor	Rio Grande do Sul	Noroeste Rio-grandense	4301	2004
430580	4305801	Constantina	Rio Grande do Sul	Noroeste Rio-grandense	4301	2004
430583	4305835	Coqueiro Baixo	Rio Grande do Sul	Centro Oriental Rio-grandense	4304	2004
430585	4305850	Coqueiros do Sul	Rio Grande do Sul	Noroeste Rio-grandense	4301	2004
430587	4305871	Coronel Barros	Rio Grande do Sul	Noroeste Rio-grandense	4301	2004
430590	4305900	Coronel Bicaco	Rio Grande do Sul	Noroeste Rio-grandense	4301	2004
430593	4305934	Coronel Pilar	Rio Grande do Sul	Nordeste Rio-grandense	4302	2004
430595	4305959	Cotiporã	Rio Grande do Sul	Nordeste Rio-grandense	4302	2004
430597	4305975	Coxilha	Rio Grande do Sul	Noroeste Rio-grandense	4301	2004
430600	4306007	Crissiumal	Rio Grande do Sul	Noroeste Rio-grandense	4301	2004
430605	4306056	Cristal	Rio Grande do Sul	Sudeste Rio-grandense	4307	2004
430607	4306072	Cristal do Sul	Rio Grande do Sul	Noroeste Rio-grandense	4301	2004
430610	4306106	Cruz Alta	Rio Grande do Sul	Noroeste Rio-grandense	4301	2004
430613	4306130	Cruzaltense	Rio Grande do Sul	Noroeste Rio-grandense	4301	2004
430620	4306205	Cruzeiro do Sul	Rio Grande do Sul	Centro Oriental Rio-grandense	4304	2004
430630	4306304	David Canabarro	Rio Grande do Sul	Noroeste Rio-grandense	4301	2004
430632	4306320	Derrubadas	Rio Grande do Sul	Noroeste Rio-grandense	4301	2004
430635	4306353	Dezesseis de Novembro	Rio Grande do Sul	Noroeste Rio-grandense	4301	2004
430637	4306379	Dilermando de Aguiar	Rio Grande do Sul	Centro Ocidental Rio-grandense	4303	2004
430640	4306403	Dois Irmãos	Rio Grande do Sul	Metropolitana de Porto Alegre	4305	2004
430642	4306429	Dois Irmãos das Missões	Rio Grande do Sul	Noroeste Rio-grandense	4301	2004
430645	4306452	Dois Lajeados	Rio Grande do Sul	Nordeste Rio-grandense	4302	2004
430650	4306502	Dom Feliciano	Rio Grande do Sul	Metropolitana de Porto Alegre	4305	2004
430660	4306601	Dom Pedrito	Rio Grande do Sul	Sudoeste Rio-grandense	4306	2004
430655	4306551	Dom Pedro de Alcântara	Rio Grande do Sul	Metropolitana de Porto Alegre	4305	2004
430670	4306700	Dona Francisca	Rio Grande do Sul	Centro Ocidental Rio-grandense	4303	2004
430673	4306734	Doutor Maurício Cardoso	Rio Grande do Sul	Noroeste Rio-grandense	4301	2004
430675	4306759	Doutor Ricardo	Rio Grande do Sul	Centro Oriental Rio-grandense	4304	2004
430676	4306767	Eldorado do Sul	Rio Grande do Sul	Metropolitana de Porto Alegre	4305	2004
430680	4306809	Encantado	Rio Grande do Sul	Centro Oriental Rio-grandense	4304	2004
430690	4306908	Encruzilhada do Sul	Rio Grande do Sul	Sudeste Rio-grandense	4307	2004
430692	4306924	Engenho Velho	Rio Grande do Sul	Noroeste Rio-grandense	4301	2004
430695	4306957	Entre Rios do Sul	Rio Grande do Sul	Noroeste Rio-grandense	4301	2004
430693	4306932	Entre-Ijuís	Rio Grande do Sul	Noroeste Rio-grandense	4301	2004
430697	4306973	Erebango	Rio Grande do Sul	Noroeste Rio-grandense	4301	2004
430700	4307005	Erechim	Rio Grande do Sul	Noroeste Rio-grandense	4301	2004
430705	4307054	Ernestina	Rio Grande do Sul	Noroeste Rio-grandense	4301	2004
430720	4307203	Erval Grande	Rio Grande do Sul	Noroeste Rio-grandense	4301	2004
430730	4307302	Erval Seco	Rio Grande do Sul	Noroeste Rio-grandense	4301	2004
430740	4307401	Esmeralda	Rio Grande do Sul	Nordeste Rio-grandense	4302	2004
430745	4307450	Esperança do Sul	Rio Grande do Sul	Noroeste Rio-grandense	4301	2004
430750	4307500	Espumoso	Rio Grande do Sul	Noroeste Rio-grandense	4301	2004
430755	4307559	Estação	Rio Grande do Sul	Noroeste Rio-grandense	4301	2004
430760	4307609	Estância Velha	Rio Grande do Sul	Metropolitana de Porto Alegre	4305	2004
430770	4307708	Esteio	Rio Grande do Sul	Metropolitana de Porto Alegre	4305	2004
430780	4307807	Estrela	Rio Grande do Sul	Centro Oriental Rio-grandense	4304	2004
430781	4307815	Estrela Velha	Rio Grande do Sul	Centro Oriental Rio-grandense	4304	2004
430783	4307831	Eugênio de Castro	Rio Grande do Sul	Noroeste Rio-grandense	4301	2004
430786	4307864	Fagundes Varela	Rio Grande do Sul	Nordeste Rio-grandense	4302	2004
430790	4307906	Farroupilha	Rio Grande do Sul	Nordeste Rio-grandense	4302	2004
430800	4308003	Faxinal do Soturno	Rio Grande do Sul	Centro Ocidental Rio-grandense	4303	2004
430805	4308052	Faxinalzinho	Rio Grande do Sul	Noroeste Rio-grandense	4301	2004
430807	4308078	Fazenda Vilanova	Rio Grande do Sul	Centro Oriental Rio-grandense	4304	2004
430810	4308102	Feliz	Rio Grande do Sul	Metropolitana de Porto Alegre	4305	2004
430820	4308201	Flores da Cunha	Rio Grande do Sul	Nordeste Rio-grandense	4302	2004
430825	4308250	Floriano Peixoto	Rio Grande do Sul	Noroeste Rio-grandense	4301	2004
430830	4308300	Fontoura Xavier	Rio Grande do Sul	Noroeste Rio-grandense	4301	2004
430840	4308409	Formigueiro	Rio Grande do Sul	Centro Ocidental Rio-grandense	4303	2004
430843	4308433	Forquetinha	Rio Grande do Sul	Centro Oriental Rio-grandense	4304	2004
430845	4308458	Fortaleza dos Valos	Rio Grande do Sul	Noroeste Rio-grandense	4301	2004
430850	4308508	Frederico Westphalen	Rio Grande do Sul	Noroeste Rio-grandense	4301	2004
430860	4308607	Garibaldi	Rio Grande do Sul	Nordeste Rio-grandense	4302	2004
430865	4308656	Garruchos	Rio Grande do Sul	Sudoeste Rio-grandense	4306	2004
430870	4308706	Gaurama	Rio Grande do Sul	Noroeste Rio-grandense	4301	2004
430880	4308805	General Câmara	Rio Grande do Sul	Metropolitana de Porto Alegre	4305	2004
430885	4308854	Gentil	Rio Grande do Sul	Noroeste Rio-grandense	4301	2004
430890	4308904	Getúlio Vargas	Rio Grande do Sul	Noroeste Rio-grandense	4301	2004
430900	4309001	Giruá	Rio Grande do Sul	Noroeste Rio-grandense	4301	2004
430905	4309050	Glorinha	Rio Grande do Sul	Metropolitana de Porto Alegre	4305	2004
430910	4309100	Gramado	Rio Grande do Sul	Metropolitana de Porto Alegre	4305	2004
430912	4309126	Gramado dos Loureiros	Rio Grande do Sul	Noroeste Rio-grandense	4301	2004
430915	4309159	Gramado Xavier	Rio Grande do Sul	Centro Oriental Rio-grandense	4304	2004
430920	4309209	Gravataí	Rio Grande do Sul	Metropolitana de Porto Alegre	4305	2004
430925	4309258	Guabiju	Rio Grande do Sul	Nordeste Rio-grandense	4302	2004
430930	4309308	Guaíba	Rio Grande do Sul	Metropolitana de Porto Alegre	4305	2004
430940	4309407	Guaporé	Rio Grande do Sul	Nordeste Rio-grandense	4302	2004
430950	4309506	Guarani das Missões	Rio Grande do Sul	Noroeste Rio-grandense	4301	2004
430955	4309555	Harmonia	Rio Grande do Sul	Metropolitana de Porto Alegre	4305	2004
430710	4307104	Herval	Rio Grande do Sul	Sudeste Rio-grandense	4307	2004
430957	4309571	Herveiras	Rio Grande do Sul	Centro Oriental Rio-grandense	4304	2004
430960	4309605	Horizontina	Rio Grande do Sul	Noroeste Rio-grandense	4301	2004
430965	4309654	Hulha Negra	Rio Grande do Sul	Sudoeste Rio-grandense	4306	2004
430970	4309704	Humaitá	Rio Grande do Sul	Noroeste Rio-grandense	4301	2004
430975	4309753	Ibarama	Rio Grande do Sul	Centro Oriental Rio-grandense	4304	2004
430980	4309803	Ibiaçá	Rio Grande do Sul	Noroeste Rio-grandense	4301	2004
430990	4309902	Ibiraiaras	Rio Grande do Sul	Noroeste Rio-grandense	4301	2004
430995	4309951	Ibirapuitã	Rio Grande do Sul	Noroeste Rio-grandense	4301	2004
431000	4310009	Ibirubá	Rio Grande do Sul	Noroeste Rio-grandense	4301	2004
431010	4310108	Igrejinha	Rio Grande do Sul	Metropolitana de Porto Alegre	4305	2004
431020	4310207	Ijuí	Rio Grande do Sul	Noroeste Rio-grandense	4301	2004
431030	4310306	Ilópolis	Rio Grande do Sul	Nordeste Rio-grandense	4302	2004
431033	4310330	Imbé	Rio Grande do Sul	Metropolitana de Porto Alegre	4305	2004
431036	4310363	Imigrante	Rio Grande do Sul	Centro Oriental Rio-grandense	4304	2004
431040	4310405	Independência	Rio Grande do Sul	Noroeste Rio-grandense	4301	2004
431041	4310413	Inhacorá	Rio Grande do Sul	Noroeste Rio-grandense	4301	2004
431043	4310439	Ipê	Rio Grande do Sul	Nordeste Rio-grandense	4302	2004
431046	4310462	Ipiranga do Sul	Rio Grande do Sul	Noroeste Rio-grandense	4301	2004
431050	4310504	Iraí	Rio Grande do Sul	Noroeste Rio-grandense	4301	2004
431053	4310538	Itaara	Rio Grande do Sul	Centro Ocidental Rio-grandense	4303	2004
431055	4310553	Itacurubi	Rio Grande do Sul	Centro Ocidental Rio-grandense	4303	2004
431057	4310579	Itapuca	Rio Grande do Sul	Nordeste Rio-grandense	4302	2004
431060	4310603	Itaqui	Rio Grande do Sul	Sudoeste Rio-grandense	4306	2004
431065	4310652	Itati	Rio Grande do Sul	Metropolitana de Porto Alegre	4305	2004
431070	4310702	Itatiba do Sul	Rio Grande do Sul	Noroeste Rio-grandense	4301	2004
431075	4310751	Ivorá	Rio Grande do Sul	Centro Ocidental Rio-grandense	4303	2004
431080	4310801	Ivoti	Rio Grande do Sul	Metropolitana de Porto Alegre	4305	2004
431085	4310850	Jaboticaba	Rio Grande do Sul	Noroeste Rio-grandense	4301	2004
431087	4310876	Jacuizinho	Rio Grande do Sul	Noroeste Rio-grandense	4301	2004
431090	4310900	Jacutinga	Rio Grande do Sul	Noroeste Rio-grandense	4301	2004
431100	4311007	Jaguarão	Rio Grande do Sul	Sudeste Rio-grandense	4307	2004
431110	4311106	Jaguari	Rio Grande do Sul	Centro Ocidental Rio-grandense	4303	2004
431112	4311122	Jaquirana	Rio Grande do Sul	Nordeste Rio-grandense	4302	2004
431113	4311130	Jari	Rio Grande do Sul	Centro Ocidental Rio-grandense	4303	2004
431115	4311155	Jóia	Rio Grande do Sul	Noroeste Rio-grandense	4301	2004
431120	4311205	Júlio de Castilhos	Rio Grande do Sul	Centro Ocidental Rio-grandense	4303	2004
431123	4311239	Lagoa Bonita do Sul	Rio Grande do Sul	Centro Oriental Rio-grandense	4304	2004
431127	4311270	Lagoa dos Três Cantos	Rio Grande do Sul	Noroeste Rio-grandense	4301	2004
431130	4311304	Lagoa Vermelha	Rio Grande do Sul	Nordeste Rio-grandense	4302	2004
431125	4311254	Lagoão	Rio Grande do Sul	Noroeste Rio-grandense	4301	2004
431140	4311403	Lajeado	Rio Grande do Sul	Centro Oriental Rio-grandense	4304	2004
431142	4311429	Lajeado do Bugre	Rio Grande do Sul	Noroeste Rio-grandense	4301	2004
431150	4311502	Lavras do Sul	Rio Grande do Sul	Sudoeste Rio-grandense	4306	2004
431160	4311601	Liberato Salzano	Rio Grande do Sul	Noroeste Rio-grandense	4301	2004
431162	4311627	Lindolfo Collor	Rio Grande do Sul	Metropolitana de Porto Alegre	4305	2004
431164	4311643	Linha Nova	Rio Grande do Sul	Metropolitana de Porto Alegre	4305	2004
431171	4311718	Maçambará	Rio Grande do Sul	Sudoeste Rio-grandense	4306	2004
431170	4311700	Machadinho	Rio Grande do Sul	Noroeste Rio-grandense	4301	2004
431173	4311734	Mampituba	Rio Grande do Sul	Metropolitana de Porto Alegre	4305	2004
431175	4311759	Manoel Viana	Rio Grande do Sul	Sudoeste Rio-grandense	4306	2004
431177	4311775	Maquiné	Rio Grande do Sul	Metropolitana de Porto Alegre	4305	2004
431179	4311791	Maratá	Rio Grande do Sul	Metropolitana de Porto Alegre	4305	2004
431180	4311809	Marau	Rio Grande do Sul	Noroeste Rio-grandense	4301	2004
431190	4311908	Marcelino Ramos	Rio Grande do Sul	Noroeste Rio-grandense	4301	2004
431198	4311981	Mariana Pimentel	Rio Grande do Sul	Metropolitana de Porto Alegre	4305	2004
431200	4312005	Mariano Moro	Rio Grande do Sul	Noroeste Rio-grandense	4301	2004
431205	4312054	Marques de Souza	Rio Grande do Sul	Centro Oriental Rio-grandense	4304	2004
431210	4312104	Mata	Rio Grande do Sul	Centro Ocidental Rio-grandense	4303	2004
431213	4312138	Mato Castelhano	Rio Grande do Sul	Noroeste Rio-grandense	4301	2004
431215	4312153	Mato Leitão	Rio Grande do Sul	Centro Oriental Rio-grandense	4304	2004
431217	4312179	Mato Queimado	Rio Grande do Sul	Noroeste Rio-grandense	4301	2004
431220	4312203	Maximiliano de Almeida	Rio Grande do Sul	Noroeste Rio-grandense	4301	2004
431225	4312252	Minas do Leão	Rio Grande do Sul	Metropolitana de Porto Alegre	4305	2004
431230	4312302	Miraguaí	Rio Grande do Sul	Noroeste Rio-grandense	4301	2004
431235	4312351	Montauri	Rio Grande do Sul	Nordeste Rio-grandense	4302	2004
431237	4312377	Monte Alegre dos Campos	Rio Grande do Sul	Nordeste Rio-grandense	4302	2004
431238	4312385	Monte Belo do Sul	Rio Grande do Sul	Nordeste Rio-grandense	4302	2004
431240	4312401	Montenegro	Rio Grande do Sul	Metropolitana de Porto Alegre	4305	2004
431242	4312427	Mormaço	Rio Grande do Sul	Noroeste Rio-grandense	4301	2004
431244	4312443	Morrinhos do Sul	Rio Grande do Sul	Metropolitana de Porto Alegre	4305	2004
431245	4312450	Morro Redondo	Rio Grande do Sul	Sudeste Rio-grandense	4307	2004
431247	4312476	Morro Reuter	Rio Grande do Sul	Metropolitana de Porto Alegre	4305	2004
431250	4312500	Mostardas	Rio Grande do Sul	Metropolitana de Porto Alegre	4305	2004
431260	4312609	Muçum	Rio Grande do Sul	Centro Oriental Rio-grandense	4304	2004
431261	4312617	Muitos Capões	Rio Grande do Sul	Nordeste Rio-grandense	4302	2004
431262	4312625	Muliterno	Rio Grande do Sul	Noroeste Rio-grandense	4301	2004
431265	4312658	Não-Me-Toque	Rio Grande do Sul	Noroeste Rio-grandense	4301	2004
431267	4312674	Nicolau Vergueiro	Rio Grande do Sul	Noroeste Rio-grandense	4301	2004
431270	4312708	Nonoai	Rio Grande do Sul	Noroeste Rio-grandense	4301	2004
431275	4312757	Nova Alvorada	Rio Grande do Sul	Nordeste Rio-grandense	4302	2004
431280	4312807	Nova Araçá	Rio Grande do Sul	Nordeste Rio-grandense	4302	2004
431290	4312906	Nova Bassano	Rio Grande do Sul	Nordeste Rio-grandense	4302	2004
431295	4312955	Nova Boa Vista	Rio Grande do Sul	Noroeste Rio-grandense	4301	2004
431300	4313003	Nova Bréscia	Rio Grande do Sul	Centro Oriental Rio-grandense	4304	2004
431301	4313011	Nova Candelária	Rio Grande do Sul	Noroeste Rio-grandense	4301	2004
431303	4313037	Nova Esperança do Sul	Rio Grande do Sul	Centro Ocidental Rio-grandense	4303	2004
431306	4313060	Nova Hartz	Rio Grande do Sul	Metropolitana de Porto Alegre	4305	2004
431308	4313086	Nova Pádua	Rio Grande do Sul	Nordeste Rio-grandense	4302	2004
431310	4313102	Nova Palma	Rio Grande do Sul	Centro Ocidental Rio-grandense	4303	2004
431320	4313201	Nova Petrópolis	Rio Grande do Sul	Metropolitana de Porto Alegre	4305	2004
431330	4313300	Nova Prata	Rio Grande do Sul	Nordeste Rio-grandense	4302	2004
431333	4313334	Nova Ramada	Rio Grande do Sul	Noroeste Rio-grandense	4301	2004
431335	4313359	Nova Roma do Sul	Rio Grande do Sul	Nordeste Rio-grandense	4302	2004
431337	4313375	Nova Santa Rita	Rio Grande do Sul	Metropolitana de Porto Alegre	4305	2004
431349	4313490	Novo Barreiro	Rio Grande do Sul	Noroeste Rio-grandense	4301	2004
431339	4313391	Novo Cabrais	Rio Grande do Sul	Centro Oriental Rio-grandense	4304	2004
431340	4313409	Novo Hamburgo	Rio Grande do Sul	Metropolitana de Porto Alegre	4305	2004
431342	4313425	Novo Machado	Rio Grande do Sul	Noroeste Rio-grandense	4301	2004
431344	4313441	Novo Tiradentes	Rio Grande do Sul	Noroeste Rio-grandense	4301	2004
431346	4313466	Novo Xingu	Rio Grande do Sul	Noroeste Rio-grandense	4301	2004
431350	4313508	Osório	Rio Grande do Sul	Metropolitana de Porto Alegre	4305	2004
431360	4313607	Paim Filho	Rio Grande do Sul	Noroeste Rio-grandense	4301	2004
431365	4313656	Palmares do Sul	Rio Grande do Sul	Metropolitana de Porto Alegre	4305	2004
431370	4313706	Palmeira das Missões	Rio Grande do Sul	Noroeste Rio-grandense	4301	2004
431380	4313805	Palmitinho	Rio Grande do Sul	Noroeste Rio-grandense	4301	2004
431390	4313904	Panambi	Rio Grande do Sul	Noroeste Rio-grandense	4301	2004
431395	4313953	Pantano Grande	Rio Grande do Sul	Centro Oriental Rio-grandense	4304	2004
431400	4314001	Paraí	Rio Grande do Sul	Nordeste Rio-grandense	4302	2004
431402	4314027	Paraíso do Sul	Rio Grande do Sul	Centro Oriental Rio-grandense	4304	2004
431403	4314035	Pareci Novo	Rio Grande do Sul	Metropolitana de Porto Alegre	4305	2004
431405	4314050	Parobé	Rio Grande do Sul	Metropolitana de Porto Alegre	4305	2004
431406	4314068	Passa Sete	Rio Grande do Sul	Centro Oriental Rio-grandense	4304	2004
431407	4314076	Passo do Sobrado	Rio Grande do Sul	Centro Oriental Rio-grandense	4304	2004
431410	4314100	Passo Fundo	Rio Grande do Sul	Noroeste Rio-grandense	4301	2004
431413	4314134	Paulo Bento	Rio Grande do Sul	Noroeste Rio-grandense	4301	2004
431415	4314159	Paverama	Rio Grande do Sul	Centro Oriental Rio-grandense	4304	2004
431417	4314175	Pedras Altas	Rio Grande do Sul	Sudeste Rio-grandense	4307	2004
431420	4314209	Pedro Osório	Rio Grande do Sul	Sudeste Rio-grandense	4307	2004
431430	4314308	Pejuçara	Rio Grande do Sul	Noroeste Rio-grandense	4301	2004
431440	4314407	Pelotas	Rio Grande do Sul	Sudeste Rio-grandense	4307	2004
431442	4314423	Picada Café	Rio Grande do Sul	Metropolitana de Porto Alegre	4305	2004
431445	4314456	Pinhal	Rio Grande do Sul	Noroeste Rio-grandense	4301	2004
431446	4314464	Pinhal da Serra	Rio Grande do Sul	Nordeste Rio-grandense	4302	2004
431447	4314472	Pinhal Grande	Rio Grande do Sul	Centro Ocidental Rio-grandense	4303	2004
431449	4314498	Pinheirinho do Vale	Rio Grande do Sul	Noroeste Rio-grandense	4301	2004
431450	4314506	Pinheiro Machado	Rio Grande do Sul	Sudeste Rio-grandense	4307	2004
431454	4314548	Pinto Bandeira	Rio Grande do Sul	Nordeste Rio-grandense	4302	2004
431455	4314555	Pirapó	Rio Grande do Sul	Noroeste Rio-grandense	4301	2004
431460	4314605	Piratini	Rio Grande do Sul	Sudeste Rio-grandense	4307	2004
431470	4314704	Planalto	Rio Grande do Sul	Noroeste Rio-grandense	4301	2004
431475	4314753	Poço das Antas	Rio Grande do Sul	Metropolitana de Porto Alegre	4305	2004
431477	4314779	Pontão	Rio Grande do Sul	Noroeste Rio-grandense	4301	2004
431478	4314787	Ponte Preta	Rio Grande do Sul	Noroeste Rio-grandense	4301	2004
431480	4314803	Portão	Rio Grande do Sul	Metropolitana de Porto Alegre	4305	2004
431490	4314902	Porto Alegre	Rio Grande do Sul	Metropolitana de Porto Alegre	4305	2004
431500	4315008	Porto Lucena	Rio Grande do Sul	Noroeste Rio-grandense	4301	2004
431505	4315057	Porto Mauá	Rio Grande do Sul	Noroeste Rio-grandense	4301	2004
431507	4315073	Porto Vera Cruz	Rio Grande do Sul	Noroeste Rio-grandense	4301	2004
431510	4315107	Porto Xavier	Rio Grande do Sul	Noroeste Rio-grandense	4301	2004
431513	4315131	Pouso Novo	Rio Grande do Sul	Centro Oriental Rio-grandense	4304	2004
431514	4315149	Presidente Lucena	Rio Grande do Sul	Metropolitana de Porto Alegre	4305	2004
431515	4315156	Progresso	Rio Grande do Sul	Centro Oriental Rio-grandense	4304	2004
431517	4315172	Protásio Alves	Rio Grande do Sul	Nordeste Rio-grandense	4302	2004
431520	4315206	Putinga	Rio Grande do Sul	Nordeste Rio-grandense	4302	2004
431530	4315305	Quaraí	Rio Grande do Sul	Sudoeste Rio-grandense	4306	2004
431531	4315313	Quatro Irmãos	Rio Grande do Sul	Noroeste Rio-grandense	4301	2004
431532	4315321	Quevedos	Rio Grande do Sul	Centro Ocidental Rio-grandense	4303	2004
431535	4315354	Quinze de Novembro	Rio Grande do Sul	Noroeste Rio-grandense	4301	2004
431540	4315404	Redentora	Rio Grande do Sul	Noroeste Rio-grandense	4301	2004
431545	4315453	Relvado	Rio Grande do Sul	Centro Oriental Rio-grandense	4304	2004
431550	4315503	Restinga Sêca	Rio Grande do Sul	Centro Ocidental Rio-grandense	4303	2004
431555	4315552	Rio dos Índios	Rio Grande do Sul	Noroeste Rio-grandense	4301	2004
431560	4315602	Rio Grande	Rio Grande do Sul	Sudeste Rio-grandense	4307	2004
431570	4315701	Rio Pardo	Rio Grande do Sul	Centro Oriental Rio-grandense	4304	2004
431575	4315750	Riozinho	Rio Grande do Sul	Metropolitana de Porto Alegre	4305	2004
431580	4315800	Roca Sales	Rio Grande do Sul	Centro Oriental Rio-grandense	4304	2004
431590	4315909	Rodeio Bonito	Rio Grande do Sul	Noroeste Rio-grandense	4301	2004
431595	4315958	Rolador	Rio Grande do Sul	Noroeste Rio-grandense	4301	2004
431600	4316006	Rolante	Rio Grande do Sul	Metropolitana de Porto Alegre	4305	2004
431610	4316105	Ronda Alta	Rio Grande do Sul	Noroeste Rio-grandense	4301	2004
431620	4316204	Rondinha	Rio Grande do Sul	Noroeste Rio-grandense	4301	2004
431630	4316303	Roque Gonzales	Rio Grande do Sul	Noroeste Rio-grandense	4301	2004
431640	4316402	Rosário do Sul	Rio Grande do Sul	Sudoeste Rio-grandense	4306	2004
431642	4316428	Sagrada Família	Rio Grande do Sul	Noroeste Rio-grandense	4301	2004
431643	4316436	Saldanha Marinho	Rio Grande do Sul	Noroeste Rio-grandense	4301	2004
431645	4316451	Salto do Jacuí	Rio Grande do Sul	Noroeste Rio-grandense	4301	2004
431647	4316477	Salvador das Missões	Rio Grande do Sul	Noroeste Rio-grandense	4301	2004
431650	4316501	Salvador do Sul	Rio Grande do Sul	Metropolitana de Porto Alegre	4305	2004
431660	4316600	Sananduva	Rio Grande do Sul	Noroeste Rio-grandense	4301	2004
431670	4316709	Santa Bárbara do Sul	Rio Grande do Sul	Noroeste Rio-grandense	4301	2004
431673	4316733	Santa Cecília do Sul	Rio Grande do Sul	Noroeste Rio-grandense	4301	2004
431675	4316758	Santa Clara do Sul	Rio Grande do Sul	Centro Oriental Rio-grandense	4304	2004
431680	4316808	Santa Cruz do Sul	Rio Grande do Sul	Centro Oriental Rio-grandense	4304	2004
431697	4316972	Santa Margarida do Sul	Rio Grande do Sul	Sudoeste Rio-grandense	4306	2004
431690	4316907	Santa Maria	Rio Grande do Sul	Centro Ocidental Rio-grandense	4303	2004
431695	4316956	Santa Maria do Herval	Rio Grande do Sul	Metropolitana de Porto Alegre	4305	2004
431720	4317202	Santa Rosa	Rio Grande do Sul	Noroeste Rio-grandense	4301	2004
431725	4317251	Santa Tereza	Rio Grande do Sul	Nordeste Rio-grandense	4302	2004
431730	4317301	Santa Vitória do Palmar	Rio Grande do Sul	Sudeste Rio-grandense	4307	2004
431700	4317004	Santana da Boa Vista (RS	Rio Grande do Sul	Sudeste Rio-grandense	4307	2004
431710	4317103	Sant'Ana do Livramento	Rio Grande do Sul	Sudoeste Rio-grandense	4306	2004
431740	4317400	Santiago	Rio Grande do Sul	Centro Ocidental Rio-grandense	4303	2004
431750	4317509	Santo Ângelo	Rio Grande do Sul	Noroeste Rio-grandense	4301	2004
431760	4317608	Santo Antônio da Patrulha	Rio Grande do Sul	Metropolitana de Porto Alegre	4305	2004
431770	4317707	Santo Antônio das Missões	Rio Grande do Sul	Noroeste Rio-grandense	4301	2004
431755	4317558	Santo Antônio do Palma	Rio Grande do Sul	Noroeste Rio-grandense	4301	2004
431775	4317756	Santo Antônio do Planalto	Rio Grande do Sul	Noroeste Rio-grandense	4301	2004
431780	4317806	Santo Augusto	Rio Grande do Sul	Noroeste Rio-grandense	4301	2004
431790	4317905	Santo Cristo	Rio Grande do Sul	Noroeste Rio-grandense	4301	2004
431795	4317954	Santo Expedito do Sul	Rio Grande do Sul	Noroeste Rio-grandense	4301	2004
431800	4318002	São Borja	Rio Grande do Sul	Sudoeste Rio-grandense	4306	2004
431805	4318051	São Domingos do Sul	Rio Grande do Sul	Noroeste Rio-grandense	4301	2004
431810	4318101	São Francisco de Assis	Rio Grande do Sul	Sudoeste Rio-grandense	4306	2004
431820	4318200	São Francisco de Paula	Rio Grande do Sul	Nordeste Rio-grandense	4302	2004
431830	4318309	São Gabriel	Rio Grande do Sul	Sudoeste Rio-grandense	4306	2004
431840	4318408	São Jerônimo	Rio Grande do Sul	Metropolitana de Porto Alegre	4305	2004
431842	4318424	São João da Urtiga	Rio Grande do Sul	Noroeste Rio-grandense	4301	2004
431843	4318432	São João do Polêsine	Rio Grande do Sul	Centro Ocidental Rio-grandense	4303	2004
431844	4318440	São Jorge	Rio Grande do Sul	Nordeste Rio-grandense	4302	2004
431845	4318457	São José das Missões	Rio Grande do Sul	Noroeste Rio-grandense	4301	2004
431846	4318465	São José do Herval	Rio Grande do Sul	Noroeste Rio-grandense	4301	2004
431848	4318481	São José do Hortêncio	Rio Grande do Sul	Metropolitana de Porto Alegre	4305	2004
431849	4318499	São José do Inhacorá	Rio Grande do Sul	Noroeste Rio-grandense	4301	2004
431850	4318507	São José do Norte	Rio Grande do Sul	Sudeste Rio-grandense	4307	2004
431860	4318606	São José do Ouro	Rio Grande do Sul	Noroeste Rio-grandense	4301	2004
431861	4318614	São José do Sul	Rio Grande do Sul	Metropolitana de Porto Alegre	4305	2004
431862	4318622	São José dos Ausentes	Rio Grande do Sul	Nordeste Rio-grandense	4302	2004
431870	4318705	São Leopoldo	Rio Grande do Sul	Metropolitana de Porto Alegre	4305	2004
431880	4318804	São Lourenço do Sul	Rio Grande do Sul	Sudeste Rio-grandense	4307	2004
431890	4318903	São Luiz Gonzaga	Rio Grande do Sul	Noroeste Rio-grandense	4301	2004
431900	4319000	São Marcos	Rio Grande do Sul	Nordeste Rio-grandense	4302	2004
431910	4319109	São Martinho	Rio Grande do Sul	Noroeste Rio-grandense	4301	2004
431912	4319125	São Martinho da Serra	Rio Grande do Sul	Centro Ocidental Rio-grandense	4303	2004
431915	4319158	São Miguel das Missões	Rio Grande do Sul	Noroeste Rio-grandense	4301	2004
431920	4319208	São Nicolau	Rio Grande do Sul	Noroeste Rio-grandense	4301	2004
431930	4319307	São Paulo das Missões	Rio Grande do Sul	Noroeste Rio-grandense	4301	2004
[truncated: 20,630 more rows]

## Sheet: 2003
municipality code 1	municipality code 2	municipality	state	mesoregion	mesoregion code	year	IIP
410830	4108304	Foz do Iguaçu	Paraná	Oeste Paranaense	4106	2003	2.1
411520	4115200	Maringá	Paraná	Norte Central Paranaense	4103	2003	1.5
411370	4113700	Londrina	Paraná	Norte Central Paranaense	4103	2003	0.3
410690	4106902	Curitiba	Paraná	Metropolitana de Curitiba	4110	2003	0
420240	4202404	Blumenau	Santa Catarina	Vale do Itajaí	4204	2003	0
420910	4209102	Joinville	Santa Catarina	Norte Catarinense	4202	2003	0
410010	4100103	Abatiá	Paraná	Norte Pioneiro Paranaense	4104	2003	-1
410020	4100202	Adrianópolis	Paraná	Metropolitana de Curitiba	4110	2003	-1
410030	4100301	Agudos do Sul	Paraná	Metropolitana de Curitiba	4110	2003	-1
410040	4100400	Almirante Tamandaré	Paraná	Metropolitana de Curitiba	4110	2003	-1
410045	4100459	Altamira do Paraná	Paraná	Centro Ocidental Paranaense	4102	2003	-1
412862	4128625	Alto Paraíso	Paraná	Noroeste Paranaense	4101	2003	-1
410060	4100608	Alto Paraná	Paraná	Noroeste Paranaense	4101	2003	-1
410070	4100707	Alto Piquiri	Paraná	Noroeste Paranaense	4101	2003	-1
410050	4100509	Altônia	Paraná	Noroeste Paranaense	4101	2003	-1
410080	4100806	Alvorada do Sul	Paraná	Norte Central Paranaense	4103	2003	-1
410090	4100905	Amaporã	Paraná	Noroeste Paranaense	4101	2003	-1
410100	4101002	Ampére	Paraná	Sudoeste Paranaense	4107	2003	-1
410105	4101051	Anahy	Paraná	Oeste Paranaense	4106	2003	-1
410110	4101101	Andirá	Paraná	Norte Pioneiro Paranaense	4104	2003	-1
410115	4101150	Ângulo	Paraná	Norte Central Paranaense	4103	2003	-1
410120	4101200	Antonina	Paraná	Metropolitana de Curitiba	4110	2003	-1
410130	4101309	Antônio Olinto	Paraná	Sudeste Paranaense	4109	2003	-1
410140	4101408	Apucarana	Paraná	Norte Central Paranaense	4103	2003	-1
410150	4101507	Arapongas	Paraná	Norte Central Paranaense	4103	2003	-1
410160	4101606	Arapoti	Paraná	Centro Oriental Paranaense	4105	2003	-1
410165	4101655	Arapuã	Paraná	Norte Central Paranaense	4103	2003	-1
410170	4101705	Araruna	Paraná	Centro Ocidental Paranaense	4102	2003	-1
410180	4101804	Araucária	Paraná	Metropolitana de Curitiba	4110	2003	-1
410185	4101853	Ariranha do Ivaí	Paraná	Norte Central Paranaense	4103	2003	-1
410190	4101903	Assaí	Paraná	Norte Pioneiro Paranaense	4104	2003	-1
410200	4102000	Assis Chateaubriand	Paraná	Oeste Paranaense	4106	2003	-1
410210	4102109	Astorga	Paraná	Norte Central Paranaense	4103	2003	-1
410220	4102208	Atalaia	Paraná	Norte Central Paranaense	4103	2003	-1
410230	4102307	Balsa Nova	Paraná	Metropolitana de Curitiba	4110	2003	-1
410240	4102406	Bandeirantes	Paraná	Norte Pioneiro Paranaense	4104	2003	-1
410250	4102505	Barbosa Ferraz	Paraná	Centro Ocidental Paranaense	4102	2003	-1
410270	4102703	Barra do Jacaré	Paraná	Norte Pioneiro Paranaense	4104	2003	-1
410260	4102604	Barracão	Paraná	Sudoeste Paranaense	4107	2003	-1
410275	4102752	Bela Vista da Caroba	Paraná	Sudoeste Paranaense	4107	2003	-1
410280	4102802	Bela Vista do Paraíso	Paraná	Norte Central Paranaense	4103	2003	-1
410290	4102901	Bituruna	Paraná	Sudeste Paranaense	4109	2003	-1
410300	4103008	Boa Esperança	Paraná	Centro Ocidental Paranaense	4102	2003	-1
410302	4103024	Boa Esperança do Iguaçu	Paraná	Sudoeste Paranaense	4107	2003	-1
410304	4103040	Boa Ventura de São Roque	Paraná	Centro-Sul Paranaense	4108	2003	-1
410305	4103057	Boa Vista da Aparecida	Paraná	Oeste Paranaense	4106	2003	-1
410310	4103107	Bocaiúva do Sul	Paraná	Metropolitana de Curitiba	4110	2003	-1
410315	4103156	Bom Jesus do Sul	Paraná	Sudoeste Paranaense	4107	2003	-1
410320	4103206	Bom Sucesso	Paraná	Norte Central Paranaense	4103	2003	-1
410322	4103222	Bom Sucesso do Sul	Paraná	Sudoeste Paranaense	4107	2003	-1
410330	4103305	Borrazópolis	Paraná	Norte Central Paranaense	4103	2003	-1
410335	4103354	Braganey	Paraná	Oeste Paranaense	4106	2003	-1
410337	4103370	Brasilândia do Sul	Paraná	Noroeste Paranaense	4101	2003	-1
410340	4103404	Cafeara	Paraná	Norte Central Paranaense	4103	2003	-1
410345	4103453	Cafelândia	Paraná	Oeste Paranaense	4106	2003	-1
410347	4103479	Cafezal do Sul	Paraná	Noroeste Paranaense	4101	2003	-1
410350	4103503	Califórnia	Paraná	Norte Central Paranaense	4103	2003	-1
410360	4103602	Cambará	Paraná	Norte Pioneiro Paranaense	4104	2003	-1
410370	4103701	Cambé	Paraná	Norte Central Paranaense	4103	2003	-1
410380	4103800	Cambira	Paraná	Norte Central Paranaense	4103	2003	-1
410390	4103909	Campina da Lagoa	Paraná	Centro Ocidental Paranaense	4102	2003	-1
410395	4103958	Campina do Simão	Paraná	Centro-Sul Paranaense	4108	2003	-1
410400	4104006	Campina Grande do Sul	Paraná	Metropolitana de Curitiba	4110	2003	-1
410405	4104055	Campo Bonito	Paraná	Oeste Paranaense	4106	2003	-1
410410	4104105	Campo do Tenente	Paraná	Metropolitana de Curitiba	4110	2003	-1
410420	4104204	Campo Largo	Paraná	Metropolitana de Curitiba	4110	2003	-1
410425	4104253	Campo Magro	Paraná	Metropolitana de Curitiba	4110	2003	-1
410430	4104303	Campo Mourão	Paraná	Centro Ocidental Paranaense	4102	2003	-1
410440	4104402	Cândido de Abreu	Paraná	Norte Central Paranaense	4103	2003	-1
410442	4104428	Candói	Paraná	Centro-Sul Paranaense	4108	2003	-1
410445	4104451	Cantagalo	Paraná	Centro-Sul Paranaense	4108	2003	-1
410450	4104501	Capanema	Paraná	Sudoeste Paranaense	4107	2003	-1
410460	4104600	Capitão Leônidas Marques	Paraná	Oeste Paranaense	4106	2003	-1
410465	4104659	Carambeí	Paraná	Centro Oriental Paranaense	4105	2003	-1
410470	4104709	Carlópolis	Paraná	Norte Pioneiro Paranaense	4104	2003	-1
410480	4104808	Cascavel	Paraná	Oeste Paranaense	4106	2003	-1
410490	4104907	Castro	Paraná	Centro Oriental Paranaense	4105	2003	-1
410500	4105003	Catanduvas	Paraná	Oeste Paranaense	4106	2003	-1
410510	4105102	Centenário do Sul	Paraná	Norte Central Paranaense	4103	2003	-1
410520	4105201	Cerro Azul	Paraná	Metropolitana de Curitiba	4110	2003	-1
410530	4105300	Céu Azul	Paraná	Oeste Paranaense	4106	2003	-1
410540	4105409	Chopinzinho	Paraná	Sudoeste Paranaense	4107	2003	-1
410550	4105508	Cianorte	Paraná	Noroeste Paranaense	4101	2003	-1
410560	4105607	Cidade Gaúcha	Paraná	Noroeste Paranaense	4101	2003	-1
410570	4105706	Clevelândia	Paraná	Centro-Sul Paranaense	4108	2003	-1
410580	4105805	Colombo	Paraná	Metropolitana de Curitiba	4110	2003	-1
410590	4105904	Colorado	Paraná	Norte Central Paranaense	4103	2003	-1
410600	4106001	Congonhinhas	Paraná	Norte Pioneiro Paranaense	4104	2003	-1
410610	4106100	Conselheiro Mairinck	Paraná	Norte Pioneiro Paranaense	4104	2003	-1
410620	4106209	Contenda	Paraná	Metropolitana de Curitiba	4110	2003	-1
410630	4106308	Corbélia	Paraná	Oeste Paranaense	4106	2003	-1
410640	4106407	Cornélio Procópio	Paraná	Norte Pioneiro Paranaense	4104	2003	-1
410645	4106456	Coronel Domingos Soares	Paraná	Centro-Sul Paranaense	4108	2003	-1
410650	4106506	Coronel Vivida	Paraná	Sudoeste Paranaense	4107	2003	-1
410655	4106555	Corumbataí do Sul	Paraná	Centro Ocidental Paranaense	4102	2003	-1
410680	4106803	Cruz Machado	Paraná	Sudeste Paranaense	4109	2003	-1
410657	4106571	Cruzeiro do Iguaçu	Paraná	Sudoeste Paranaense	4107	2003	-1
410660	4106605	Cruzeiro do Oeste	Paraná	Noroeste Paranaense	4101	2003	-1
410670	4106704	Cruzeiro do Sul	Paraná	Noroeste Paranaense	4101	2003	-1
410685	4106852	Cruzmaltina	Paraná	Norte Central Paranaense	4103	2003	-1
410700	4107009	Curiúva	Paraná	Norte Pioneiro Paranaense	4104	2003	-1
410710	4107108	Diamante do Norte	Paraná	Noroeste Paranaense	4101	2003	-1
410712	4107124	Diamante do Sul	Paraná	Oeste Paranaense	4106	2003	-1
410715	4107157	Diamante D'Oeste	Paraná	Oeste Paranaense	4106	2003	-1
410720	4107207	Dois Vizinhos	Paraná	Sudoeste Paranaense	4107	2003	-1
410725	4107256	Douradina	Paraná	Noroeste Paranaense	4101	2003	-1
410730	4107306	Doutor Camargo	Paraná	Norte Central Paranaense	4103	2003	-1
412863	4128633	Doutor Ulysses	Paraná	Metropolitana de Curitiba	4110	2003	-1
410740	4107405	Enéas Marques	Paraná	Sudoeste Paranaense	4107	2003	-1
410750	4107504	Engenheiro Beltrão	Paraná	Centro Ocidental Paranaense	4102	2003	-1
410753	4107538	Entre Rios do Oeste	Paraná	Oeste Paranaense	4106	2003	-1
410752	4107520	Esperança Nova	Paraná	Noroeste Paranaense	4101	2003	-1
410754	4107546	Espigão Alto do Iguaçu	Paraná	Centro-Sul Paranaense	4108	2003	-1
410755	4107553	Farol	Paraná	Centro Ocidental Paranaense	4102	2003	-1
410760	4107603	Faxinal	Paraná	Norte Central Paranaense	4103	2003	-1
410765	4107652	Fazenda Rio Grande	Paraná	Metropolitana de Curitiba	4110	2003	-1
410770	4107702	Fênix	Paraná	Centro Ocidental Paranaense	4102	2003	-1
410773	4107736	Fernandes Pinheiro	Paraná	Sudeste Paranaense	4109	2003	-1
410775	4107751	Figueira	Paraná	Norte Pioneiro Paranaense	4104	2003	-1
410785	4107850	Flor da Serra do Sul	Paraná	Sudoeste Paranaense	4107	2003	-1
410780	4107801	Floraí	Paraná	Norte Central Paranaense	4103	2003	-1
410790	4107900	Floresta	Paraná	Norte Central Paranaense	4103	2003	-1
410800	4108007	Florestópolis	Paraná	Norte Central Paranaense	4103	2003	-1
410810	4108106	Flórida	Paraná	Norte Central Paranaense	4103	2003	-1
410820	4108205	Formosa do Oeste	Paraná	Oeste Paranaense	4106	2003	-1
410845	4108452	Foz do Jordão	Paraná	Centro-Sul Paranaense	4108	2003	-1
410832	4108320	Francisco Alves	Paraná	Noroeste Paranaense	4101	2003	-1
410840	4108403	Francisco Beltrão	Paraná	Sudoeste Paranaense	4107	2003	-1
410850	4108502	General Carneiro	Paraná	Sudeste Paranaense	4109	2003	-1
410855	4108551	Godoy Moreira	Paraná	Norte Central Paranaense	4103	2003	-1
410860	4108601	Goioerê	Paraná	Centro Ocidental Paranaense	4102	2003	-1
410865	4108650	Goioxim	Paraná	Centro-Sul Paranaense	4108	2003	-1
410870	4108700	Grandes Rios	Paraná	Norte Central Paranaense	4103	2003	-1
410880	4108809	Guaíra	Paraná	Oeste Paranaense	4106	2003	-1
410890	4108908	Guairaçá	Paraná	Noroeste Paranaense	4101	2003	-1
410895	4108957	Guamiranga	Paraná	Sudeste Paranaense	4109	2003	-1
410900	4109005	Guapirama	Paraná	Norte Pioneiro Paranaense	4104	2003	-1
410910	4109104	Guaporema	Paraná	Noroeste Paranaense	4101	2003	-1
410920	4109203	Guaraci	Paraná	Norte Central Paranaense	4103	2003	-1
410930	4109302	Guaraniaçu	Paraná	Oeste Paranaense	4106	2003	-1
410940	4109401	Guarapuava	Paraná	Centro-Sul Paranaense	4108	2003	-1
410950	4109500	Guaraqueçaba	Paraná	Metropolitana de Curitiba	4110	2003	-1
410960	4109609	Guaratuba	Paraná	Metropolitana de Curitiba	4110	2003	-1
410965	4109658	Honório Serpa	Paraná	Centro-Sul Paranaense	4108	2003	-1
410970	4109708	Ibaiti	Paraná	Norte Pioneiro Paranaense	4104	2003	-1
410975	4109757	Ibema	Paraná	Oeste Paranaense	4106	2003	-1
410980	4109807	Ibiporã	Paraná	Norte Central Paranaense	4103	2003	-1
410990	4109906	Icaraíma	Paraná	Noroeste Paranaense	4101	2003	-1
411000	4110003	Iguaraçu	Paraná	Norte Central Paranaense	4103	2003	-1
411005	4110052	Iguatu	Paraná	Oeste Paranaense	4106	2003	-1
411007	4110078	Imbaú	Paraná	Centro Oriental Paranaense	4105	2003	-1
411010	4110102	Imbituva	Paraná	Sudeste Paranaense	4109	2003	-1
411020	4110201	Inácio Martins	Paraná	Centro-Sul Paranaense	4108	2003	-1
411030	4110300	Inajá	Paraná	Noroeste Paranaense	4101	2003	-1
411040	4110409	Indianópolis	Paraná	Noroeste Paranaense	4101	2003	-1
411050	4110508	Ipiranga	Paraná	Sudeste Paranaense	4109	2003	-1
411060	4110607	Iporã	Paraná	Noroeste Paranaense	4101	2003	-1
411065	4110656	Iracema do Oeste	Paraná	Oeste Paranaense	4106	2003	-1
411070	4110706	Irati	Paraná	Sudeste Paranaense	4109	2003	-1
411080	4110805	Iretama	Paraná	Centro Ocidental Paranaense	4102	2003	-1
411090	4110904	Itaguajé	Paraná	Norte Central Paranaense	4103	2003	-1
411095	4110953	Itaipulândia	Paraná	Oeste Paranaense	4106	2003	-1
411100	4111001	Itambaracá	Paraná	Norte Pioneiro Paranaense	4104	2003	-1
411110	4111100	Itambé	Paraná	Norte Central Paranaense	4103	2003	-1
411120	4111209	Itapejara d'Oeste	Paraná	Sudoeste Paranaense	4107	2003	-1
411125	4111258	Itaperuçu	Paraná	Metropolitana de Curitiba	4110	2003	-1
411130	4111308	Itaúna do Sul	Paraná	Noroeste Paranaense	4101	2003	-1
411140	4111407	Ivaí	Paraná	Sudeste Paranaense	4109	2003	-1
411150	4111506	Ivaiporã	Paraná	Norte Central Paranaense	4103	2003	-1
411155	4111555	Ivaté	Paraná	Noroeste Paranaense	4101	2003	-1
411160	4111605	Ivatuba	Paraná	Norte Central Paranaense	4103	2003	-1
411170	4111704	Jaboti	Paraná	Norte Pioneiro Paranaense	4104	2003	-1
411180	4111803	Jacarezinho	Paraná	Norte Pioneiro Paranaense	4104	2003	-1
411190	4111902	Jaguapitã	Paraná	Norte Central Paranaense	4103	2003	-1
411200	4112009	Jaguariaíva	Paraná	Centro Oriental Paranaense	4105	2003	-1
411210	4112108	Jandaia do Sul	Paraná	Norte Central Paranaense	4103	2003	-1
411220	4112207	Janiópolis	Paraná	Centro Ocidental Paranaense	4102	2003	-1
411230	4112306	Japira	Paraná	Norte Pioneiro Paranaense	4104	2003	-1
411240	4112405	Japurá	Paraná	Noroeste Paranaense	4101	2003	-1
411250	4112504	Jardim Alegre	Paraná	Norte Central Paranaense	4103	2003	-1
411260	4112603	Jardim Olinda	Paraná	Noroeste Paranaense	4101	2003	-1
411270	4112702	Jataizinho	Paraná	Norte Pioneiro Paranaense	4104	2003	-1
411275	4112751	Jesuítas	Paraná	Oeste Paranaense	4106	2003	-1
411280	4112801	Joaquim Távora	Paraná	Norte Pioneiro Paranaense	4104	2003	-1
411290	4112900	Jundiaí do Sul	Paraná	Norte Pioneiro Paranaense	4104	2003	-1
411295	4112959	Juranda	Paraná	Centro Ocidental Paranaense	4102	2003	-1
411300	4113007	Jussara	Paraná	Noroeste Paranaense	4101	2003	-1
411310	4113106	Kaloré	Paraná	Norte Central Paranaense	4103	2003	-1
411320	4113205	Lapa	Paraná	Metropolitana de Curitiba	4110	2003	-1
411325	4113254	Laranjal	Paraná	Centro-Sul Paranaense	4108	2003	-1
411330	4113304	Laranjeiras do Sul	Paraná	Centro-Sul Paranaense	4108	2003	-1
411340	4113403	Leópolis	Paraná	Norte Pioneiro Paranaense	4104	2003	-1
411342	4113429	Lidianópolis	Paraná	Norte Central Paranaense	4103	2003	-1
411345	4113452	Lindoeste	Paraná	Oeste Paranaense	4106	2003	-1
411350	4113502	Loanda	Paraná	Noroeste Paranaense	4101	2003	-1
411360	4113601	Lobato	Paraná	Norte Central Paranaense	4103	2003	-1
411373	4113734	Luiziana	Paraná	Centro Ocidental Paranaense	4102	2003	-1
411375	4113759	Lunardelli	Paraná	Norte Central Paranaense	4103	2003	-1
411380	4113809	Lupionópolis	Paraná	Norte Central Paranaense	4103	2003	-1
411390	4113908	Mallet	Paraná	Sudeste Paranaense	4109	2003	-1
411400	4114005	Mamborê	Paraná	Centro Ocidental Paranaense	4102	2003	-1
411410	4114104	Mandaguaçu	Paraná	Norte Central Paranaense	4103	2003	-1
411420	4114203	Mandaguari	Paraná	Norte Central Paranaense	4103	2003	-1
411430	4114302	Mandirituba	Paraná	Metropolitana de Curitiba	4110	2003	-1
411435	4114351	Manfrinópolis	Paraná	Sudoeste Paranaense	4107	2003	-1
411440	4114401	Mangueirinha	Paraná	Centro-Sul Paranaense	4108	2003	-1
411450	4114500	Manoel Ribas	Paraná	Norte Central Paranaense	4103	2003	-1
411460	4114609	Marechal Cândido Rondon	Paraná	Oeste Paranaense	4106	2003	-1
411470	4114708	Maria Helena	Paraná	Noroeste Paranaense	4101	2003	-1
411480	4114807	Marialva	Paraná	Norte Central Paranaense	4103	2003	-1
411490	4114906	Marilândia do Sul	Paraná	Norte Central Paranaense	4103	2003	-1
411500	4115002	Marilena	Paraná	Noroeste Paranaense	4101	2003	-1
411510	4115101	Mariluz	Paraná	Noroeste Paranaense	4101	2003	-1
411530	4115309	Mariópolis	Paraná	Sudoeste Paranaense	4107	2003	-1
411535	4115358	Maripá	Paraná	Oeste Paranaense	4106	2003	-1
411540	4115408	Marmeleiro	Paraná	Sudoeste Paranaense	4107	2003	-1
411545	4115457	Marquinho	Paraná	Centro-Sul Paranaense	4108	2003	-1
411550	4115507	Marumbi	Paraná	Norte Central Paranaense	4103	2003	-1
411560	4115606	Matelândia	Paraná	Oeste Paranaense	4106	2003	-1
411570	4115705	Matinhos	Paraná	Metropolitana de Curitiba	4110	2003	-1
411573	4115739	Mato Rico	Paraná	Centro-Sul Paranaense	4108	2003	-1
411575	4115754	Mauá da Serra	Paraná	Norte Central Paranaense	4103	2003	-1
411580	4115804	Medianeira	Paraná	Oeste Paranaense	4106	2003	-1
411585	4115853	Mercedes	Paraná	Oeste Paranaense	4106	2003	-1
411590	4115903	Mirador	Paraná	Noroeste Paranaense	4101	2003	-1
411600	4116000	Miraselva	Paraná	Norte Central Paranaense	4103	2003	-1
411605	4116059	Missal	Paraná	Oeste Paranaense	4106	2003	-1
411610	4116109	Moreira Sales	Paraná	Centro Ocidental Paranaense	4102	2003	-1
411620	4116208	Morretes	Paraná	Metropolitana de Curitiba	4110	2003	-1
411630	4116307	Munhoz de Melo	Paraná	Norte Central Paranaense	4103	2003	-1
411640	4116406	Nossa Senhora das Graças	Paraná	Norte Central Paranaense	4103	2003	-1
411650	4116505	Nova Aliança do Ivaí	Paraná	Noroeste Paranaense	4101	2003	-1
411660	4116604	Nova América da Colina	Paraná	Norte Pioneiro Paranaense	4104	2003	-1
411670	4116703	Nova Aurora	Paraná	Oeste Paranaense	4106	2003	-1
411680	4116802	Nova Cantu	Paraná	Centro Ocidental Paranaense	4102	2003	-1
411690	4116901	Nova Esperança	Paraná	Norte Central Paranaense	4103	2003	-1
411695	4116950	Nova Esperança do Sudoeste	Paraná	Sudoeste Paranaense	4107	2003	-1
411700	4117008	Nova Fátima	Paraná	Norte Pioneiro Paranaense	4104	2003	-1
411705	4117057	Nova Laranjeiras	Paraná	Centro-Sul Paranaense	4108	2003	-1
411710	4117107	Nova Londrina	Paraná	Noroeste Paranaense	4101	2003	-1
411720	4117206	Nova Olímpia	Paraná	Noroeste Paranaense	4101	2003	-1
411725	4117255	Nova Prata do Iguaçu	Paraná	Sudoeste Paranaense	4107	2003	-1
411721	4117214	Nova Santa Bárbara	Paraná	Norte Pioneiro Paranaense	4104	2003	-1
411722	4117222	Nova Santa Rosa	Paraná	Oeste Paranaense	4106	2003	-1
411727	4117271	Nova Tebas	Paraná	Norte Central Paranaense	4103	2003	-1
411729	4117297	Novo Itacolomi	Paraná	Norte Central Paranaense	4103	2003	-1
411730	4117305	Ortigueira	Paraná	Centro Oriental Paranaense	4105	2003	-1
411740	4117404	Ourizona	Paraná	Norte Central Paranaense	4103	2003	-1
411745	4117453	Ouro Verde do Oeste	Paraná	Oeste Paranaense	4106	2003	-1
411750	4117503	Paiçandu	Paraná	Norte Central Paranaense	4103	2003	-1
411760	4117602	Palmas	Paraná	Centro-Sul Paranaense	4108	2003	-1
411770	4117701	Palmeira	Paraná	Centro Oriental Paranaense	4105	2003	-1
411780	4117800	Palmital	Paraná	Centro-Sul Paranaense	4108	2003	-1
411790	4117909	Palotina	Paraná	Oeste Paranaense	4106	2003	-1
411800	4118006	Paraíso do Norte	Paraná	Noroeste Paranaense	4101	2003	-1
411810	4118105	Paranacity	Paraná	Noroeste Paranaense	4101	2003	-1
411820	4118204	Paranaguá	Paraná	Metropolitana de Curitiba	4110	2003	-1
411830	4118303	Paranapoema	Paraná	Noroeste Paranaense	4101	2003	-1
411840	4118402	Paranavaí	Paraná	Noroeste Paranaense	4101	2003	-1
411845	4118451	Pato Bragado	Paraná	Oeste Paranaense	4106	2003	-1
411850	4118501	Pato Branco	Paraná	Sudoeste Paranaense	4107	2003	-1
411860	4118600	Paula Freitas	Paraná	Sudeste Paranaense	4109	2003	-1
411870	4118709	Paulo Frontin	Paraná	Sudeste Paranaense	4109	2003	-1
411880	4118808	Peabiru	Paraná	Centro Ocidental Paranaense	4102	2003	-1
411885	4118857	Perobal	Paraná	Noroeste Paranaense	4101	2003	-1
411890	4118907	Pérola	Paraná	Noroeste Paranaense	4101	2003	-1
411900	4119004	Pérola d'Oeste	Paraná	Sudoeste Paranaense	4107	2003	-1
411910	4119103	Piên	Paraná	Metropolitana de Curitiba	4110	2003	-1
411915	4119152	Pinhais	Paraná	Metropolitana de Curitiba	4110	2003	-1
411925	4119251	Pinhal de São Bento	Paraná	Sudoeste Paranaense	4107	2003	-1
411920	4119202	Pinhalão	Paraná	Norte Pioneiro Paranaense	4104	2003	-1
411930	4119301	Pinhão	Paraná	Centro-Sul Paranaense	4108	2003	-1
411940	4119400	Piraí do Sul	Paraná	Centro Oriental Paranaense	4105	2003	-1
411950	4119509	Piraquara	Paraná	Metropolitana de Curitiba	4110	2003	-1
411960	4119608	Pitanga	Paraná	Centro-Sul Paranaense	4108	2003	-1
411965	4119657	Pitangueiras	Paraná	Norte Central Paranaense	4103	2003	-1
411970	4119707	Planaltina do Paraná	Paraná	Noroeste Paranaense	4101	2003	-1
411980	4119806	Planalto	Paraná	Sudoeste Paranaense	4107	2003	-1
411990	4119905	Ponta Grossa	Paraná	Centro Oriental Paranaense	4105	2003	-1
411995	4119954	Pontal do Paraná	Paraná	Metropolitana de Curitiba	4110	2003	-1
412000	4120002	Porecatu	Paraná	Norte Central Paranaense	4103	2003	-1
412010	4120101	Porto Amazonas (PR	Paraná	Metropolitana de Curitiba	4110	2003	-1
412015	4120150	Porto Barreiro	Paraná	Centro-Sul Paranaense	4108	2003	-1
412020	4120200	Porto Rico	Paraná	Noroeste Paranaense	4101	2003	-1
412030	4120309	Porto Vitória	Paraná	Sudeste Paranaense	4109	2003	-1
412033	4120333	Prado Ferreira	Paraná	Norte Central Paranaense	4103	2003	-1
412035	4120358	Pranchita	Paraná	Sudoeste Paranaense	4107	2003	-1
412040	4120408	Presidente Castelo Branco	Paraná	Norte Central Paranaense	4103	2003	-1
412050	4120507	Primeiro de Maio	Paraná	Norte Central Paranaense	4103	2003	-1
412060	4120606	Prudentópolis	Paraná	Sudeste Paranaense	4109	2003	-1
412065	4120655	Quarto Centenário	Paraná	Centro Ocidental Paranaense	4102	2003	-1
412070	4120705	Quatiguá	Paraná	Norte Pioneiro Paranaense	4104	2003	-1
412080	4120804	Quatro Barras	Paraná	Metropolitana de Curitiba	4110	2003	-1
412085	4120853	Quatro Pontes	Paraná	Oeste Paranaense	4106	2003	-1
412090	4120903	Quedas do Iguaçu	Paraná	Centro-Sul Paranaense	4108	2003	-1
412100	4121000	Querência do Norte	Paraná	Noroeste Paranaense	4101	2003	-1
412110	4121109	Quinta do Sol	Paraná	Centro Ocidental Paranaense	4102	2003	-1
412120	4121208	Quitandinha	Paraná	Metropolitana de Curitiba	4110	2003	-1
412125	4121257	Ramilândia	Paraná	Oeste Paranaense	4106	2003	-1
412130	4121307	Rancho Alegre	Paraná	Norte Pioneiro Paranaense	4104	2003	-1
412135	4121356	Rancho Alegre D'Oeste	Paraná	Centro Ocidental Paranaense	4102	2003	-1
412140	4121406	Realeza	Paraná	Sudoeste Paranaense	4107	2003	-1
412150	4121505	Rebouças	Paraná	Sudeste Paranaense	4109	2003	-1
412160	4121604	Renascença	Paraná	Sudoeste Paranaense	4107	2003	-1
412170	4121703	Reserva	Paraná	Centro Oriental Paranaense	4105	2003	-1
412175	4121752	Reserva do Iguaçu	Paraná	Centro-Sul Paranaense	4108	2003	-1
412180	4121802	Ribeirão Claro	Paraná	Norte Pioneiro Paranaense	4104	2003	-1
412190	4121901	Ribeirão do Pinhal	Paraná	Norte Pioneiro Paranaense	4104	2003	-1
412200	4122008	Rio Azul	Paraná	Sudeste Paranaense	4109	2003	-1
412210	4122107	Rio Bom	Paraná	Norte Central Paranaense	4103	2003	-1
412215	4122156	Rio Bonito do Iguaçu	Paraná	Centro-Sul Paranaense	4108	2003	-1
412217	4122172	Rio Branco do Ivaí	Paraná	Norte Central Paranaense	4103	2003	-1
412220	4122206	Rio Branco do Sul	Paraná	Metropolitana de Curitiba	4110	2003	-1
412230	4122305	Rio Negro	Paraná	Metropolitana de Curitiba	4110	2003	-1
412240	4122404	Rolândia	Paraná	Norte Central Paranaense	4103	2003	-1
412250	4122503	Roncador	Paraná	Centro Ocidental Paranaense	4102	2003	-1
412260	4122602	Rondon	Paraná	Noroeste Paranaense	4101	2003	-1
412265	4122651	Rosário do Ivaí	Paraná	Norte Central Paranaense	4103	2003	-1
412270	4122701	Sabáudia	Paraná	Norte Central Paranaense	4103	2003	-1
412280	4122800	Salgado Filho	Paraná	Sudoeste Paranaense	4107	2003	-1
412290	4122909	Salto do Itararé	Paraná	Norte Pioneiro Paranaense	4104	2003	-1
412300	4123006	Salto do Lontra	Paraná	Sudoeste Paranaense	4107	2003	-1
412310	4123105	Santa Amélia	Paraná	Norte Pioneiro Paranaense	4104	2003	-1
412320	4123204	Santa Cecília do Pavão	Paraná	Norte Pioneiro Paranaense	4104	2003	-1
412330	4123303	Santa Cruz de Monte Castelo	Paraná	Noroeste Paranaense	4101	2003	-1
412340	4123402	Santa Fé	Paraná	Norte Central Paranaense	4103	2003	-1
412350	4123501	Santa Helena	Paraná	Oeste Paranaense	4106	2003	-1
412360	4123600	Santa Inês	Paraná	Norte Central Paranaense	4103	2003	-1
412370	4123709	Santa Isabel do Ivaí	Paraná	Noroeste Paranaense	4101	2003	-1
412380	4123808	Santa Izabel do Oeste	Paraná	Sudoeste Paranaense	4107	2003	-1
412382	4123824	Santa Lúcia	Paraná	Oeste Paranaense	4106	2003	-1
412385	4123857	Santa Maria do Oeste	Paraná	Centro-Sul Paranaense	4108	2003	-1
412390	4123907	Santa Mariana	Paraná	Norte Pioneiro Paranaense	4104	2003	-1
412395	4123956	Santa Mônica	Paraná	Noroeste Paranaense	4101	2003	-1
412402	4124020	Santa Tereza do Oeste	Paraná	Oeste Paranaense	4106	2003	-1
412405	4124053	Santa Terezinha de Itaipu	Paraná	Oeste Paranaense	4106	2003	-1
412400	4124004	Santana do Itararé	Paraná	Norte Pioneiro Paranaense	4104	2003	-1
412410	4124103	Santo Antônio da Platina	Paraná	Norte Pioneiro Paranaense	4104	2003	-1
412420	4124202	Santo Antônio do Caiuá	Paraná	Noroeste Paranaense	4101	2003	-1
412430	4124301	Santo Antônio do Paraíso	Paraná	Norte Pioneiro Paranaense	4104	2003	-1
412440	4124400	Santo Antônio do Sudoeste	Paraná	Sudoeste Paranaense	4107	2003	-1
412450	4124509	Santo Inácio	Paraná	Norte Central Paranaense	4103	2003	-1
412460	4124608	São Carlos do Ivaí	Paraná	Noroeste Paranaense	4101	2003	-1
412470	4124707	São Jerônimo da Serra	Paraná	Norte Pioneiro Paranaense	4104	2003	-1
412480	4124806	São João	Paraná	Sudoeste Paranaense	4107	2003	-1
412490	4124905	São João do Caiuá	Paraná	Noroeste Paranaense	4101	2003	-1
412500	4125001	São João do Ivaí	Paraná	Norte Central Paranaense	4103	2003	-1
412510	4125100	São João do Triunfo	Paraná	Sudeste Paranaense	4109	2003	-1
412530	4125308	São Jorge do Ivaí	Paraná	Norte Central Paranaense	4103	2003	-1
412535	4125357	São Jorge do Patrocínio	Paraná	Noroeste Paranaense	4101	2003	-1
412520	4125209	São Jorge d'Oeste	Paraná	Sudoeste Paranaense	4107	2003	-1
412540	4125407	São José da Boa Vista	Paraná	Norte Pioneiro Paranaense	4104	2003	-1
412545	4125456	São José das Palmeiras	Paraná	Oeste Paranaense	4106	2003	-1
412550	4125506	São José dos Pinhais	Paraná	Metropolitana de Curitiba	4110	2003	-1
412555	4125555	São Manoel do Paraná	Paraná	Noroeste Paranaense	4101	2003	-1
412560	4125605	São Mateus do Sul	Paraná	Sudeste Paranaense	4109	2003	-1
412570	4125704	São Miguel do Iguaçu	Paraná	Oeste Paranaense	4106	2003	-1
412575	4125753	São Pedro do Iguaçu	Paraná	Oeste Paranaense	4106	2003	-1
412580	4125803	São Pedro do Ivaí	Paraná	Norte Central Paranaense	4103	2003	-1
412590	4125902	São Pedro do Paraná	Paraná	Noroeste Paranaense	4101	2003	-1
412600	4126009	São Sebastião da Amoreira	Paraná	Norte Pioneiro Paranaense	4104	2003	-1
412610	4126108	São Tomé	Paraná	Noroeste Paranaense	4101	2003	-1
412620	4126207	Sapopema	Paraná	Norte Pioneiro Paranaense	4104	2003	-1
412625	4126256	Sarandi	Paraná	Norte Central Paranaense	4103	2003	-1
412627	4126272	Saudade do Iguaçu	Paraná	Sudoeste Paranaense	4107	2003	-1
412630	4126306	Sengés	Paraná	Centro Oriental Paranaense	4105	2003	-1
412635	4126355	Serranópolis do Iguaçu	Paraná	Oeste Paranaense	4106	2003	-1
412640	4126405	Sertaneja	Paraná	Norte Pioneiro Paranaense	4104	2003	-1
412650	4126504	Sertanópolis	Paraná	Norte Central Paranaense	4103	2003	-1
412660	4126603	Siqueira Campos	Paraná	Norte Pioneiro Paranaense	4104	2003	-1
412665	4126652	Sulina	Paraná	Sudoeste Paranaense	4107	2003	-1
412667	4126678	Tamarana	Paraná	Norte Central Paranaense	4103	2003	-1
412670	4126702	Tamboara	Paraná	Noroeste Paranaense	4101	2003	-1
412680	4126801	Tapejara	Paraná	Noroeste Paranaense	4101	2003	-1
412690	4126900	Tapira	Paraná	Noroeste Paranaense	4101	2003	-1
412700	4127007	Teixeira Soares	Paraná	Sudeste Paranaense	4109	2003	-1
412710	4127106	Telêmaco Borba	Paraná	Centro Oriental Paranaense	4105	2003	-1
412720	4127205	Terra Boa	Paraná	Centro Ocidental Paranaense	4102	2003	-1
412730	4127304	Terra Rica	Paraná	Noroeste Paranaense	4101	2003	-1
412740	4127403	Terra Roxa	Paraná	Oeste Paranaense	4106	2003	-1
412750	4127502	Tibagi	Paraná	Centro Oriental Paranaense	4105	2003	-1
412760	4127601	Tijucas do Sul	Paraná	Metropolitana de Curitiba	4110	2003	-1
412770	4127700	Toledo	Paraná	Oeste Paranaense	4106	2003	-1
412780	4127809	Tomazina	Paraná	Norte Pioneiro Paranaense	4104	2003	-1
412785	4127858	Três Barras do Paraná	Paraná	Oeste Paranaense	4106	2003	-1
412788	4127882	Tunas do Paraná	Paraná	Metropolitana de Curitiba	4110	2003	-1
412790	4127908	Tuneiras do Oeste	Paraná	Noroeste Paranaense	4101	2003	-1
412795	4127957	Tupãssi	Paraná	Oeste Paranaense	4106	2003	-1
412796	4127965	Turvo	Paraná	Centro-Sul Paranaense	4108	2003	-1
412800	4128005	Ubiratã	Paraná	Centro Ocidental Paranaense	4102	2003	-1
412810	4128104	Umuarama	Paraná	Noroeste Paranaense	4101	2003	-1
412820	4128203	União da Vitória	Paraná	Sudeste Paranaense	4109	2003	-1
412830	4128302	Uniflor	Paraná	Norte Central Paranaense	4103	2003	-1
412840	4128401	Uraí	Paraná	Norte Pioneiro Paranaense	4104	2003	-1
412853	4128534	Ventania	Paraná	Centro Oriental Paranaense	4105	2003	-1
412855	4128559	Vera Cruz do Oeste	Paraná	Oeste Paranaense	4106	2003	-1
412860	4128609	Verê	Paraná	Sudoeste Paranaense	4107	2003	-1
412865	4128658	Virmond	Paraná	Centro-Sul Paranaense	4108	2003	-1
412870	4128708	Vitorino	Paraná	Sudoeste Paranaense	4107	2003	-1
412850	4128500	Wenceslau Braz	Paraná	Norte Pioneiro Paranaense	4104	2003	-1
412880	4128807	Xambrê	Paraná	Noroeste Paranaense	4101	2003	-1
430003	4300034	Aceguá	Rio Grande do Sul	Sudoeste Rio-grandense	4306	2003	-1
430005	4300059	Água Santa	Rio Grande do Sul	Noroeste Rio-grandense	4301	2003	-1
430010	4300109	Agudo	Rio Grande do Sul	Centro Ocidental Rio-grandense	4303	2003	-1
430020	4300208	Ajuricaba	Rio Grande do Sul	Noroeste Rio-grandense	4301	2003	-1
430030	4300307	Alecrim	Rio Grande do Sul	Noroeste Rio-grandense	4301	2003	-1
430040	4300406	Alegrete	Rio Grande do Sul	Sudoeste Rio-grandense	4306	2003	-1
430045	4300455	Alegria	Rio Grande do Sul	Noroeste Rio-grandense	4301	2003	-1
430047	4300471	Almirante Tamandaré do Sul	Rio Grande do Sul	Noroeste Rio-grandense	4301	2003	-1
430050	4300505	Alpestre	Rio Grande do Sul	Noroeste Rio-grandense	4301	2003	-1
430055	4300554	Alto Alegre	Rio Grande do Sul	Noroeste Rio-grandense	4301	2003	-1
430057	4300570	Alto Feliz	Rio Grande do Sul	Metropolitana de Porto Alegre	4305	2003	-1
430060	4300604	Alvorada	Rio Grande do Sul	Metropolitana de Porto Alegre	4305	2003	-1
430063	4300638	Amaral Ferrador	Rio Grande do Sul	Sudeste Rio-grandense	4307	2003	-1
430064	4300646	Ametista do Sul	Rio Grande do Sul	Noroeste Rio-grandense	4301	2003	-1
430066	4300661	André da Rocha	Rio Grande do Sul	Nordeste Rio-grandense	4302	2003	-1
430070	4300703	Anta Gorda	Rio Grande do Sul	Nordeste Rio-grandense	4302	2003	-1
430080	4300802	Antônio Prado	Rio Grande do Sul	Nordeste Rio-grandense	4302	2003	-1
430085	4300851	Arambaré	Rio Grande do Sul	Metropolitana de Porto Alegre	4305	2003	-1
430087	4300877	Araricá	Rio Grande do Sul	Metropolitana de Porto Alegre	4305	2003	-1
430090	4300901	Aratiba	Rio Grande do Sul	Noroeste Rio-grandense	4301	2003	-1
430100	4301008	Arroio do Meio	Rio Grande do Sul	Centro Oriental Rio-grandense	4304	2003	-1
430107	4301073	Arroio do Padre	Rio Grande do Sul	Sudeste Rio-grandense	4307	2003	-1
430105	4301057	Arroio do Sal	Rio Grande do Sul	Metropolitana de Porto Alegre	4305	2003	-1
430120	4301206	Arroio do Tigre	Rio Grande do Sul	Centro Oriental Rio-grandense	4304	2003	-1
430110	4301107	Arroio dos Ratos	Rio Grande do Sul	Metropolitana de Porto Alegre	4305	2003	-1
430130	4301305	Arroio Grande	Rio Grande do Sul	Sudeste Rio-grandense	4307	2003	-1
430140	4301404	Arvorezinha	Rio Grande do Sul	Nordeste Rio-grandense	4302	2003	-1
430150	4301503	Augusto Pestana	Rio Grande do Sul	Noroeste Rio-grandense	4301	2003	-1
430155	4301552	Áurea	Rio Grande do Sul	Noroeste Rio-grandense	4301	2003	-1
430160	4301602	Bagé	Rio Grande do Sul	Sudoeste Rio-grandense	4306	2003	-1
430163	4301636	Balneário Pinhal	Rio Grande do Sul	Metropolitana de Porto Alegre	4305	2003	-1
430165	4301651	Barão	Rio Grande do Sul	Metropolitana de Porto Alegre	4305	2003	-1
430170	4301701	Barão de Cotegipe	Rio Grande do Sul	Noroeste Rio-grandense	4301	2003	-1
430175	4301750	Barão do Triunfo	Rio Grande do Sul	Metropolitana de Porto Alegre	4305	2003	-1
430185	4301859	Barra do Guarita	Rio Grande do Sul	Noroeste Rio-grandense	4301	2003	-1
430187	4301875	Barra do Quaraí	Rio Grande do Sul	Sudoeste Rio-grandense	4306	2003	-1
430190	4301909	Barra do Ribeiro	Rio Grande do Sul	Metropolitana de Porto Alegre	4305	2003	-1
430192	4301925	Barra do Rio Azul	Rio Grande do Sul	Noroeste Rio-grandense	4301	2003	-1
430195	4301958	Barra Funda	Rio Grande do Sul	Noroeste Rio-grandense	4301	2003	-1
430180	4301800	Barracão	Rio Grande do Sul	Noroeste Rio-grandense	4301	2003	-1
430200	4302006	Barros Cassal	Rio Grande do Sul	Noroeste Rio-grandense	4301	2003	-1
430205	4302055	Benjamin Constant do Sul	Rio Grande do Sul	Noroeste Rio-grandense	4301	2003	-1
430210	4302105	Bento Gonçalves	Rio Grande do Sul	Nordeste Rio-grandense	4302	2003	-1
430215	4302154	Boa Vista das Missões	Rio Grande do Sul	Noroeste Rio-grandense	4301	2003	-1
430220	4302204	Boa Vista do Buricá	Rio Grande do Sul	Noroeste Rio-grandense	4301	2003	-1
430222	4302220	Boa Vista do Cadeado	Rio Grande do Sul	Noroeste Rio-grandense	4301	2003	-1
430223	4302238	Boa Vista do Incra	Rio Grande do Sul	Noroeste Rio-grandense	4301	2003	-1
430225	4302253	Boa Vista do Sul	Rio Grande do Sul	Nordeste Rio-grandense	4302	2003	-1
430230	4302303	Bom Jesus	Rio Grande do Sul	Nordeste Rio-grandense	4302	2003	-1
430235	4302352	Bom Princípio	Rio Grande do Sul	Metropolitana de Porto Alegre	4305	2003	-1
430237	4302378	Bom Progresso	Rio Grande do Sul	Noroeste Rio-grandense	4301	2003	-1
430240	4302402	Bom Retiro do Sul	Rio Grande do Sul	Centro Oriental Rio-grandense	4304	2003	-1
430245	4302451	Boqueirão do Leão	Rio Grande do Sul	Centro Oriental Rio-grandense	4304	2003	-1
430250	4302501	Bossoroca	Rio Grande do Sul	Noroeste Rio-grandense	4301	2003	-1
430258	4302584	Bozano	Rio Grande do Sul	Noroeste Rio-grandense	4301	2003	-1
430260	4302600	Braga	Rio Grande do Sul	Noroeste Rio-grandense	4301	2003	-1
430265	4302659	Brochier	Rio Grande do Sul	Metropolitana de Porto Alegre	4305	2003	-1
430270	4302709	Butiá	Rio Grande do Sul	Metropolitana de Porto Alegre	4305	2003	-1
430280	4302808	Caçapava do Sul	Rio Grande do Sul	Sudeste Rio-grandense	4307	2003	-1
430290	4302907	Cacequi	Rio Grande do Sul	Centro Ocidental Rio-grandense	4303	2003	-1
430300	4303004	Cachoeira do Sul	Rio Grande do Sul	Centro Oriental Rio-grandense	4304	2003	-1
430310	4303103	Cachoeirinha	Rio Grande do Sul	Metropolitana de Porto Alegre	4305	2003	-1
430320	4303202	Cacique Doble	Rio Grande do Sul	Noroeste Rio-grandense	4301	2003	-1
430330	4303301	Caibaté	Rio Grande do Sul	Noroeste Rio-grandense	4301	2003	-1
430340	4303400	Caiçara	Rio Grande do Sul	Noroeste Rio-grandense	4301	2003	-1
430350	4303509	Camaquã	Rio Grande do Sul	Metropolitana de Porto Alegre	4305	2003	-1
430355	4303558	Camargo	Rio Grande do Sul	Noroeste Rio-grandense	4301	2003	-1
430360	4303608	Cambará do Sul	Rio Grande do Sul	Nordeste Rio-grandense	4302	2003	-1
430367	4303673	Campestre da Serra	Rio Grande do Sul	Nordeste Rio-grandense	4302	2003	-1
430370	4303707	Campina das Missões	Rio Grande do Sul	Noroeste Rio-grandense	4301	2003	-1
430380	4303806	Campinas do Sul	Rio Grande do Sul	Noroeste Rio-grandense	4301	2003	-1
430390	4303905	Campo Bom	Rio Grande do Sul	Metropolitana de Porto Alegre	4305	2003	-1
430400	4304002	Campo Novo	Rio Grande do Sul	Noroeste Rio-grandense	4301	2003	-1
430410	4304101	Campos Borges	Rio Grande do Sul	Noroeste Rio-grandense	4301	2003	-1
430420	4304200	Candelária	Rio Grande do Sul	Centro Oriental Rio-grandense	4304	2003	-1
430430	4304309	Cândido Godói	Rio Grande do Sul	Noroeste Rio-grandense	4301	2003	-1
430435	4304358	Candiota	Rio Grande do Sul	Sudeste Rio-grandense	4307	2003	-1
430440	4304408	Canela	Rio Grande do Sul	Metropolitana de Porto Alegre	4305	2003	-1
430450	4304507	Canguçu	Rio Grande do Sul	Sudeste Rio-grandense	4307	2003	-1
430460	4304606	Canoas	Rio Grande do Sul	Metropolitana de Porto Alegre	4305	2003	-1
430461	4304614	Canudos do Vale	Rio Grande do Sul	Centro Oriental Rio-grandense	4304	2003	-1
430462	4304622	Capão Bonito do Sul	Rio Grande do Sul	Nordeste Rio-grandense	4302	2003	-1
430463	4304630	Capão da Canoa	Rio Grande do Sul	Metropolitana de Porto Alegre	4305	2003	-1
430465	4304655	Capão do Cipó	Rio Grande do Sul	Centro Ocidental Rio-grandense	4303	2003	-1
430466	4304663	Capão do Leão	Rio Grande do Sul	Sudeste Rio-grandense	4307	2003	-1
430468	4304689	Capela de Santana	Rio Grande do Sul	Metropolitana de Porto Alegre	4305	2003	-1
430469	4304697	Capitão	Rio Grande do Sul	Centro Oriental Rio-grandense	4304	2003	-1
430467	4304671	Capivari do Sul	Rio Grande do Sul	Metropolitana de Porto Alegre	4305	2003	-1
430471	4304713	Caraá	Rio Grande do Sul	Metropolitana de Porto Alegre	4305	2003	-1
430470	4304705	Carazinho	Rio Grande do Sul	Noroeste Rio-grandense	4301	2003	-1
430480	4304804	Carlos Barbosa	Rio Grande do Sul	Nordeste Rio-grandense	4302	2003	-1
430485	4304853	Carlos Gomes	Rio Grande do Sul	Noroeste Rio-grandense	4301	2003	-1
430490	4304903	Casca	Rio Grande do Sul	Noroeste Rio-grandense	4301	2003	-1
430495	4304952	Caseiros	Rio Grande do Sul	Noroeste Rio-grandense	4301	2003	-1
430500	4305009	Catuípe	Rio Grande do Sul	Noroeste Rio-grandense	4301	2003	-1
430510	4305108	Caxias do Sul	Rio Grande do Sul	Nordeste Rio-grandense	4302	2003	-1
430511	4305116	Centenário	Rio Grande do Sul	Noroeste Rio-grandense	4301	2003	-1
430512	4305124	Cerrito	Rio Grande do Sul	Sudeste Rio-grandense	4307	2003	-1
430513	4305132	Cerro Branco	Rio Grande do Sul	Centro Oriental Rio-grandense	4304	2003	-1
430515	4305157	Cerro Grande	Rio Grande do Sul	Noroeste Rio-grandense	4301	2003	-1
430517	4305173	Cerro Grande do Sul	Rio Grande do Sul	Metropolitana de Porto Alegre	4305	2003	-1
430520	4305207	Cerro Largo	Rio Grande do Sul	Noroeste Rio-grandense	4301	2003	-1
430530	4305306	Chapada	Rio Grande do Sul	Noroeste Rio-grandense	4301	2003	-1
430535	4305355	Charqueadas	Rio Grande do Sul	Metropolitana de Porto Alegre	4305	2003	-1
430537	4305371	Charrua	Rio Grande do Sul	Noroeste Rio-grandense	4301	2003	-1
430540	4305405	Chiapetta	Rio Grande do Sul	Noroeste Rio-grandense	4301	2003	-1
430543	4305439	Chuí	Rio Grande do Sul	Sudeste Rio-grandense	4307	2003	-1
430544	4305447	Chuvisca	Rio Grande do Sul	Metropolitana de Porto Alegre	4305	2003	-1
430545	4305454	Cidreira	Rio Grande do Sul	Metropolitana de Porto Alegre	4305	2003	-1
430550	4305504	Ciríaco	Rio Grande do Sul	Noroeste Rio-grandense	4301	2003	-1
430558	4305587	Colinas	Rio Grande do Sul	Centro Oriental Rio-grandense	4304	2003	-1
430560	4305603	Colorado	Rio Grande do Sul	Noroeste Rio-grandense	4301	2003	-1
430570	4305702	Condor	Rio Grande do Sul	Noroeste Rio-grandense	4301	2003	-1
430580	4305801	Constantina	Rio Grande do Sul	Noroeste Rio-grandense	4301	2003	-1
430583	4305835	Coqueiro Baixo	Rio Grande do Sul	Centro Oriental Rio-grandense	4304	2003	-1
430585	4305850	Coqueiros do Sul	Rio Grande do Sul	Noroeste Rio-grandense	4301	2003	-1
430587	4305871	Coronel Barros	Rio Grande do Sul	Noroeste Rio-grandense	4301	2003	-1
430590	4305900	Coronel Bicaco	Rio Grande do Sul	Noroeste Rio-grandense	4301	2003	-1
430593	4305934	Coronel Pilar	Rio Grande do Sul	Nordeste Rio-grandense	4302	2003	-1
430595	4305959	Cotiporã	Rio Grande do Sul	Nordeste Rio-grandense	4302	2003	-1
430597	4305975	Coxilha	Rio Grande do Sul	Noroeste Rio-grandense	4301	2003	-1
430600	4306007	Crissiumal	Rio Grande do Sul	Noroeste Rio-grandense	4301	2003	-1
430605	4306056	Cristal	Rio Grande do Sul	Sudeste Rio-grandense	4307	2003	-1
430607	4306072	Cristal do Sul	Rio Grande do Sul	Noroeste Rio-grandense	4301	2003	-1
430610	4306106	Cruz Alta	Rio Grande do Sul	Noroeste Rio-grandense	4301	2003	-1
430613	4306130	Cruzaltense	Rio Grande do Sul	Noroeste Rio-grandense	4301	2003	-1
430620	4306205	Cruzeiro do Sul	Rio Grande do Sul	Centro Oriental Rio-grandense	4304	2003	-1
430630	4306304	David Canabarro	Rio Grande do Sul	Noroeste Rio-grandense	4301	2003	-1
430632	4306320	Derrubadas	Rio Grande do Sul	Noroeste Rio-grandense	4301	2003	-1
430635	4306353	Dezesseis de Novembro	Rio Grande do Sul	Noroeste Rio-grandense	4301	2003	-1
430637	4306379	Dilermando de Aguiar	Rio Grande do Sul	Centro Ocidental Rio-grandense	4303	2003	-1
430640	4306403	Dois Irmãos	Rio Grande do Sul	Metropolitana de Porto Alegre	4305	2003	-1
430642	4306429	Dois Irmãos das Missões	Rio Grande do Sul	Noroeste Rio-grandense	4301	2003	-1
430645	4306452	Dois Lajeados	Rio Grande do Sul	Nordeste Rio-grandense	4302	2003	-1
430650	4306502	Dom Feliciano	Rio Grande do Sul	Metropolitana de Porto Alegre	4305	2003	-1
430660	4306601	Dom Pedrito	Rio Grande do Sul	Sudoeste Rio-grandense	4306	2003	-1
430655	4306551	Dom Pedro de Alcântara	Rio Grande do Sul	Metropolitana de Porto Alegre	4305	2003	-1
430670	4306700	Dona Francisca	Rio Grande do Sul	Centro Ocidental Rio-grandense	4303	2003	-1
430673	4306734	Doutor Maurício Cardoso	Rio Grande do Sul	Noroeste Rio-grandense	4301	2003	-1
430675	4306759	Doutor Ricardo	Rio Grande do Sul	Centro Oriental Rio-grandense	4304	2003	-1
430676	4306767	Eldorado do Sul	Rio Grande do Sul	Metropolitana de Porto Alegre	4305	2003	-1
430680	4306809	Encantado	Rio Grande do Sul	Centro Oriental Rio-grandense	4304	2003	-1
430690	4306908	Encruzilhada do Sul	Rio Grande do Sul	Sudeste Rio-grandense	4307	2003	-1
430692	4306924	Engenho Velho	Rio Grande do Sul	Noroeste Rio-grandense	4301	2003	-1
430695	4306957	Entre Rios do Sul	Rio Grande do Sul	Noroeste Rio-grandense	4301	2003	-1
430693	4306932	Entre-Ijuís	Rio Grande do Sul	Noroeste Rio-grandense	4301	2003	-1
430697	4306973	Erebango	Rio Grande do Sul	Noroeste Rio-grandense	4301	2003	-1
430700	4307005	Erechim	Rio Grande do Sul	Noroeste Rio-grandense	4301	2003	-1
430705	4307054	Ernestina	Rio Grande do Sul	Noroeste Rio-grandense	4301	2003	-1
430720	4307203	Erval Grande	Rio Grande do Sul	Noroeste Rio-grandense	4301	2003	-1
430730	4307302	Erval Seco	Rio Grande do Sul	Noroeste Rio-grandense	4301	2003	-1
430740	4307401	Esmeralda	Rio Grande do Sul	Nordeste Rio-grandense	4302	2003	-1
430745	4307450	Esperança do Sul	Rio Grande do Sul	Noroeste Rio-grandense	4301	2003	-1
430750	4307500	Espumoso	Rio Grande do Sul	Noroeste Rio-grandense	4301	2003	-1
430755	4307559	Estação	Rio Grande do Sul	Noroeste Rio-grandense	4301	2003	-1
430760	4307609	Estância Velha	Rio Grande do Sul	Metropolitana de Porto Alegre	4305	2003	-1
430770	4307708	Esteio	Rio Grande do Sul	Metropolitana de Porto Alegre	4305	2003	-1
430780	4307807	Estrela	Rio Grande do Sul	Centro Oriental Rio-grandense	4304	2003	-1
430781	4307815	Estrela Velha	Rio Grande do Sul	Centro Oriental Rio-grandense	4304	2003	-1
430783	4307831	Eugênio de Castro	Rio Grande do Sul	Noroeste Rio-grandense	4301	2003	-1
430786	4307864	Fagundes Varela	Rio Grande do Sul	Nordeste Rio-grandense	4302	2003	-1
430790	4307906	Farroupilha	Rio Grande do Sul	Nordeste Rio-grandense	4302	2003	-1
430800	4308003	Faxinal do Soturno	Rio Grande do Sul	Centro Ocidental Rio-grandense	4303	2003	-1
430805	4308052	Faxinalzinho	Rio Grande do Sul	Noroeste Rio-grandense	4301	2003	-1
430807	4308078	Fazenda Vilanova	Rio Grande do Sul	Centro Oriental Rio-grandense	4304	2003	-1
430810	4308102	Feliz	Rio Grande do Sul	Metropolitana de Porto Alegre	4305	2003	-1
430820	4308201	Flores da Cunha	Rio Grande do Sul	Nordeste Rio-grandense	4302	2003	-1
430825	4308250	Floriano Peixoto	Rio Grande do Sul	Noroeste Rio-grandense	4301	2003	-1
430830	4308300	Fontoura Xavier	Rio Grande do Sul	Noroeste Rio-grandense	4301	2003	-1
430840	4308409	Formigueiro	Rio Grande do Sul	Centro Ocidental Rio-grandense	4303	2003	-1
430843	4308433	Forquetinha	Rio Grande do Sul	Centro Oriental Rio-grandense	4304	2003	-1
430845	4308458	Fortaleza dos Valos	Rio Grande do Sul	Noroeste Rio-grandense	4301	2003	-1
430850	4308508	Frederico Westphalen	Rio Grande do Sul	Noroeste Rio-grandense	4301	2003	-1
430860	4308607	Garibaldi	Rio Grande do Sul	Nordeste Rio-grandense	4302	2003	-1
430865	4308656	Garruchos	Rio Grande do Sul	Sudoeste Rio-grandense	4306	2003	-1
430870	4308706	Gaurama	Rio Grande do Sul	Noroeste Rio-grandense	4301	2003	-1
430880	4308805	General Câmara	Rio Grande do Sul	Metropolitana de Porto Alegre	4305	2003	-1
430885	4308854	Gentil	Rio Grande do Sul	Noroeste Rio-grandense	4301	2003	-1
430890	4308904	Getúlio Vargas	Rio Grande do Sul	Noroeste Rio-grandense	4301	2003	-1
430900	4309001	Giruá	Rio Grande do Sul	Noroeste Rio-grandense	4301	2003	-1
430905	4309050	Glorinha	Rio Grande do Sul	Metropolitana de Porto Alegre	4305	2003	-1
430910	4309100	Gramado	Rio Grande do Sul	Metropolitana de Porto Alegre	4305	2003	-1
430912	4309126	Gramado dos Loureiros	Rio Grande do Sul	Noroeste Rio-grandense	4301	2003	-1
430915	4309159	Gramado Xavier	Rio Grande do Sul	Centro Oriental Rio-grandense	4304	2003	-1
430920	4309209	Gravataí	Rio Grande do Sul	Metropolitana de Porto Alegre	4305	2003	-1
430925	4309258	Guabiju	Rio Grande do Sul	Nordeste Rio-grandense	4302	2003	-1
430930	4309308	Guaíba	Rio Grande do Sul	Metropolitana de Porto Alegre	4305	2003	-1
430940	4309407	Guaporé	Rio Grande do Sul	Nordeste Rio-grandense	4302	2003	-1
430950	4309506	Guarani das Missões	Rio Grande do Sul	Noroeste Rio-grandense	4301	2003	-1
430955	4309555	Harmonia	Rio Grande do Sul	Metropolitana de Porto Alegre	4305	2003	-1
430710	4307104	Herval	Rio Grande do Sul	Sudeste Rio-grandense	4307	2003	-1
430957	4309571	Herveiras	Rio Grande do Sul	Centro Oriental Rio-grandense	4304	2003	-1
430960	4309605	Horizontina	Rio Grande do Sul	Noroeste Rio-grandense	4301	2003	-1
430965	4309654	Hulha Negra	Rio Grande do Sul	Sudoeste Rio-grandense	4306	2003	-1
430970	4309704	Humaitá	Rio Grande do Sul	Noroeste Rio-grandense	4301	2003	-1
430975	4309753	Ibarama	Rio Grande do Sul	Centro Oriental Rio-grandense	4304	2003	-1
430980	4309803	Ibiaçá	Rio Grande do Sul	Noroeste Rio-grandense	4301	2003	-1
430990	4309902	Ibiraiaras	Rio Grande do Sul	Noroeste Rio-grandense	4301	2003	-1
430995	4309951	Ibirapuitã	Rio Grande do Sul	Noroeste Rio-grandense	4301	2003	-1
431000	4310009	Ibirubá	Rio Grande do Sul	Noroeste Rio-grandense	4301	2003	-1
431010	4310108	Igrejinha	Rio Grande do Sul	Metropolitana de Porto Alegre	4305	2003	-1
431020	4310207	Ijuí	Rio Grande do Sul	Noroeste Rio-grandense	4301	2003	-1
431030	4310306	Ilópolis	Rio Grande do Sul	Nordeste Rio-grandense	4302	2003	-1
431033	4310330	Imbé	Rio Grande do Sul	Metropolitana de Porto Alegre	4305	2003	-1
431036	4310363	Imigrante	Rio Grande do Sul	Centro Oriental Rio-grandense	4304	2003	-1
431040	4310405	Independência	Rio Grande do Sul	Noroeste Rio-grandense	4301	2003	-1
431041	4310413	Inhacorá	Rio Grande do Sul	Noroeste Rio-grandense	4301	2003	-1
431043	4310439	Ipê	Rio Grande do Sul	Nordeste Rio-grandense	4302	2003	-1
431046	4310462	Ipiranga do Sul	Rio Grande do Sul	Noroeste Rio-grandense	4301	2003	-1
431050	4310504	Iraí	Rio Grande do Sul	Noroeste Rio-grandense	4301	2003	-1
431053	4310538	Itaara	Rio Grande do Sul	Centro Ocidental Rio-grandense	4303	2003	-1
431055	4310553	Itacurubi	Rio Grande do Sul	Centro Ocidental Rio-grandense	4303	2003	-1
431057	4310579	Itapuca	Rio Grande do Sul	Nordeste Rio-grandense	4302	2003	-1
431060	4310603	Itaqui	Rio Grande do Sul	Sudoeste Rio-grandense	4306	2003	-1
431065	4310652	Itati	Rio Grande do Sul	Metropolitana de Porto Alegre	4305	2003	-1
431070	4310702	Itatiba do Sul	Rio Grande do Sul	Noroeste Rio-grandense	4301	2003	-1
431075	4310751	Ivorá	Rio Grande do Sul	Centro Ocidental Rio-grandense	4303	2003	-1
431080	4310801	Ivoti	Rio Grande do Sul	Metropolitana de Porto Alegre	4305	2003	-1
431085	4310850	Jaboticaba	Rio Grande do Sul	Noroeste Rio-grandense	4301	2003	-1
431087	4310876	Jacuizinho	Rio Grande do Sul	Noroeste Rio-grandense	4301	2003	-1
431090	4310900	Jacutinga	Rio Grande do Sul	Noroeste Rio-grandense	4301	2003	-1
431100	4311007	Jaguarão	Rio Grande do Sul	Sudeste Rio-grandense	4307	2003	-1
431110	4311106	Jaguari	Rio Grande do Sul	Centro Ocidental Rio-grandense	4303	2003	-1
431112	4311122	Jaquirana	Rio Grande do Sul	Nordeste Rio-grandense	4302	2003	-1
431113	4311130	Jari	Rio Grande do Sul	Centro Ocidental Rio-grandense	4303	2003	-1
431115	4311155	Jóia	Rio Grande do Sul	Noroeste Rio-grandense	4301	2003	-1
431120	4311205	Júlio de Castilhos	Rio Grande do Sul	Centro Ocidental Rio-grandense	4303	2003	-1
431123	4311239	Lagoa Bonita do Sul	Rio Grande do Sul	Centro Oriental Rio-grandense	4304	2003	-1
431127	4311270	Lagoa dos Três Cantos	Rio Grande do Sul	Noroeste Rio-grandense	4301	2003	-1
431130	4311304	Lagoa Vermelha	Rio Grande do Sul	Nordeste Rio-grandense	4302	2003	-1
431125	4311254	Lagoão	Rio Grande do Sul	Noroeste Rio-grandense	4301	2003	-1
431140	4311403	Lajeado	Rio Grande do Sul	Centro Oriental Rio-grandense	4304	2003	-1
431142	4311429	Lajeado do Bugre	Rio Grande do Sul	Noroeste Rio-grandense	4301	2003	-1
431150	4311502	Lavras do Sul	Rio Grande do Sul	Sudoeste Rio-grandense	4306	2003	-1
431160	4311601	Liberato Salzano	Rio Grande do Sul	Noroeste Rio-grandense	4301	2003	-1
431162	4311627	Lindolfo Collor	Rio Grande do Sul	Metropolitana de Porto Alegre	4305	2003	-1
431164	4311643	Linha Nova	Rio Grande do Sul	Metropolitana de Porto Alegre	4305	2003	-1
431171	4311718	Maçambará	Rio Grande do Sul	Sudoeste Rio-grandense	4306	2003	-1
431170	4311700	Machadinho	Rio Grande do Sul	Noroeste Rio-grandense	4301	2003	-1
431173	4311734	Mampituba	Rio Grande do Sul	Metropolitana de Porto Alegre	4305	2003	-1
431175	4311759	Manoel Viana	Rio Grande do Sul	Sudoeste Rio-grandense	4306	2003	-1
431177	4311775	Maquiné	Rio Grande do Sul	Metropolitana de Porto Alegre	4305	2003	-1
431179	4311791	Maratá	Rio Grande do Sul	Metropolitana de Porto Alegre	4305	2003	-1
431180	4311809	Marau	Rio Grande do Sul	Noroeste Rio-grandense	4301	2003	-1
431190	4311908	Marcelino Ramos	Rio Grande do Sul	Noroeste Rio-grandense	4301	2003	-1
431198	4311981	Mariana Pimentel	Rio Grande do Sul	Metropolitana de Porto Alegre	4305	2003	-1
431200	4312005	Mariano Moro	Rio Grande do Sul	Noroeste Rio-grandense	4301	2003	-1
431205	4312054	Marques de Souza	Rio Grande do Sul	Centro Oriental Rio-grandense	4304	2003	-1
431210	4312104	Mata	Rio Grande do Sul	Centro Ocidental Rio-grandense	4303	2003	-1
431213	4312138	Mato Castelhano	Rio Grande do Sul	Noroeste Rio-grandense	4301	2003	-1
431215	4312153	Mato Leitão	Rio Grande do Sul	Centro Oriental Rio-grandense	4304	2003	-1
431217	4312179	Mato Queimado	Rio Grande do Sul	Noroeste Rio-grandense	4301	2003	-1
431220	4312203	Maximiliano de Almeida	Rio Grande do Sul	Noroeste Rio-grandense	4301	2003	-1
431225	4312252	Minas do Leão	Rio Grande do Sul	Metropolitana de Porto Alegre	4305	2003	-1
431230	4312302	Miraguaí	Rio Grande do Sul	Noroeste Rio-grandense	4301	2003	-1
431235	4312351	Montauri	Rio Grande do Sul	Nordeste Rio-grandense	4302	2003	-1
431237	4312377	Monte Alegre dos Campos	Rio Grande do Sul	Nordeste Rio-grandense	4302	2003	-1
431238	4312385	Monte Belo do Sul	Rio Grande do Sul	Nordeste Rio-grandense	4302	2003	-1
431240	4312401	Montenegro	Rio Grande do Sul	Metropolitana de Porto Alegre	4305	2003	-1
431242	4312427	Mormaço	Rio Grande do Sul	Noroeste Rio-grandense	4301	2003	-1
431244	4312443	Morrinhos do Sul	Rio Grande do Sul	Metropolitana de Porto Alegre	4305	2003	-1
431245	4312450	Morro Redondo	Rio Grande do Sul	Sudeste Rio-grandense	4307	2003	-1
431247	4312476	Morro Reuter	Rio Grande do Sul	Metropolitana de Porto Alegre	4305	2003	-1
431250	4312500	Mostardas	Rio Grande do Sul	Metropolitana de Porto Alegre	4305	2003	-1
431260	4312609	Muçum	Rio Grande do Sul	Centro Oriental Rio-grandense	4304	2003	-1
431261	4312617	Muitos Capões	Rio Grande do Sul	Nordeste Rio-grandense	4302	2003	-1
431262	4312625	Muliterno	Rio Grande do Sul	Noroeste Rio-grandense	4301	2003	-1
431265	4312658	Não-Me-Toque	Rio Grande do Sul	Noroeste Rio-grandense	4301	2003	-1
431267	4312674	Nicolau Vergueiro	Rio Grande do Sul	Noroeste Rio-grandense	4301	2003	-1
431270	4312708	Nonoai	Rio Grande do Sul	Noroeste Rio-grandense	4301	2003	-1
431275	4312757	Nova Alvorada	Rio Grande do Sul	Nordeste Rio-grandense	4302	2003	-1
431280	4312807	Nova Araçá	Rio Grande do Sul	Nordeste Rio-grandense	4302	2003	-1
431290	4312906	Nova Bassano	Rio Grande do Sul	Nordeste Rio-grandense	4302	2003	-1
431295	4312955	Nova Boa Vista	Rio Grande do Sul	Noroeste Rio-grandense	4301	2003	-1
431300	4313003	Nova Bréscia	Rio Grande do Sul	Centro Oriental Rio-grandense	4304	2003	-1
431301	4313011	Nova Candelária	Rio Grande do Sul	Noroeste Rio-grandense	4301	2003	-1
431303	4313037	Nova Esperança do Sul	Rio Grande do Sul	Centro Ocidental Rio-grandense	4303	2003	-1
431306	4313060	Nova Hartz	Rio Grande do Sul	Metropolitana de Porto Alegre	4305	2003	-1
431308	4313086	Nova Pádua	Rio Grande do Sul	Nordeste Rio-grandense	4302	2003	-1
431310	4313102	Nova Palma	Rio Grande do Sul	Centro Ocidental Rio-grandense	4303	2003	-1
431320	4313201	Nova Petrópolis	Rio Grande do Sul	Metropolitana de Porto Alegre	4305	2003	-1
431330	4313300	Nova Prata	Rio Grande do Sul	Nordeste Rio-grandense	4302	2003	-1
431333	4313334	Nova Ramada	Rio Grande do Sul	Noroeste Rio-grandense	4301	2003	-1
431335	4313359	Nova Roma do Sul	Rio Grande do Sul	Nordeste Rio-grandense	4302	2003	-1
431337	4313375	Nova Santa Rita	Rio Grande do Sul	Metropolitana de Porto Alegre	4305	2003	-1
431349	4313490	Novo Barreiro	Rio Grande do Sul	Noroeste Rio-grandense	4301	2003	-1
431339	4313391	Novo Cabrais	Rio Grande do Sul	Centro Oriental Rio-grandense	4304	2003	-1
431340	4313409	Novo Hamburgo	Rio Grande do Sul	Metropolitana de Porto Alegre	4305	2003	-1
431342	4313425	Novo Machado	Rio Grande do Sul	Noroeste Rio-grandense	4301	2003	-1
431344	4313441	Novo Tiradentes	Rio Grande do Sul	Noroeste Rio-grandense	4301	2003	-1
431346	4313466	Novo Xingu	Rio Grande do Sul	Noroeste Rio-grandense	4301	2003	-1
431350	4313508	Osório	Rio Grande do Sul	Metropolitana de Porto Alegre	4305	2003	-1
431360	4313607	Paim Filho	Rio Grande do Sul	Noroeste Rio-grandense	4301	2003	-1
431365	4313656	Palmares do Sul	Rio Grande do Sul	Metropolitana de Porto Alegre	4305	2003	-1
431370	4313706	Palmeira das Missões	Rio Grande do Sul	Noroeste Rio-grandense	4301	2003	-1
431380	4313805	Palmitinho	Rio Grande do Sul	Noroeste Rio-grandense	4301	2003	-1
431390	4313904	Panambi	Rio Grande do Sul	Noroeste Rio-grandense	4301	2003	-1
431395	4313953	Pantano Grande	Rio Grande do Sul	Centro Oriental Rio-grandense	4304	2003	-1
431400	4314001	Paraí	Rio Grande do Sul	Nordeste Rio-grandense	4302	2003	-1
431402	4314027	Paraíso do Sul	Rio Grande do Sul	Centro Oriental Rio-grandense	4304	2003	-1
431403	4314035	Pareci Novo	Rio Grande do Sul	Metropolitana de Porto Alegre	4305	2003	-1
431405	4314050	Parobé	Rio Grande do Sul	Metropolitana de Porto Alegre	4305	2003	-1
431406	4314068	Passa Sete	Rio Grande do Sul	Centro Oriental Rio-grandense	4304	2003	-1
431407	4314076	Passo do Sobrado	Rio Grande do Sul	Centro Oriental Rio-grandense	4304	2003	-1
431410	4314100	Passo Fundo	Rio Grande do Sul	Noroeste Rio-grandense	4301	2003	-1
431413	4314134	Paulo Bento	Rio Grande do Sul	Noroeste Rio-grandense	4301	2003	-1
431415	4314159	Paverama	Rio Grande do Sul	Centro Oriental Rio-grandense	4304	2003	-1
431417	4314175	Pedras Altas	Rio Grande do Sul	Sudeste Rio-grandense	4307	2003	-1
431420	4314209	Pedro Osório	Rio Grande do Sul	Sudeste Rio-grandense	4307	2003	-1
431430	4314308	Pejuçara	Rio Grande do Sul	Noroeste Rio-grandense	4301	2003	-1
431440	4314407	Pelotas	Rio Grande do Sul	Sudeste Rio-grandense	4307	2003	-1
431442	4314423	Picada Café	Rio Grande do Sul	Metropolitana de Porto Alegre	4305	2003	-1
431445	4314456	Pinhal	Rio Grande do Sul	Noroeste Rio-grandense	4301	2003	-1
431446	4314464	Pinhal da Serra	Rio Grande do Sul	Nordeste Rio-grandense	4302	2003	-1
431447	4314472	Pinhal Grande	Rio Grande do Sul	Centro Ocidental Rio-grandense	4303	2003	-1
431449	4314498	Pinheirinho do Vale	Rio Grande do Sul	Noroeste Rio-grandense	4301	2003	-1
431450	4314506	Pinheiro Machado	Rio Grande do Sul	Sudeste Rio-grandense	4307	2003	-1
431454	4314548	Pinto Bandeira	Rio Grande do Sul	Nordeste Rio-grandense	4302	2003	-1
431455	4314555	Pirapó	Rio Grande do Sul	Noroeste Rio-grandense	4301	2003	-1
431460	4314605	Piratini	Rio Grande do Sul	Sudeste Rio-grandense	4307	2003	-1
431470	4314704	Planalto	Rio Grande do Sul	Noroeste Rio-grandense	4301	2003	-1
431475	4314753	Poço das Antas	Rio Grande do Sul	Metropolitana de Porto Alegre	4305	2003	-1
431477	4314779	Pontão	Rio Grande do Sul	Noroeste Rio-grandense	4301	2003	-1
431478	4314787	Ponte Preta	Rio Grande do Sul	Noroeste Rio-grandense	4301	2003	-1
431480	4314803	Portão	Rio Grande do Sul	Metropolitana de Porto Alegre	4305	2003	-1
431490	4314902	Porto Alegre	Rio Grande do Sul	Metropolitana de Porto Alegre	4305	2003	-1
431500	4315008	Porto Lucena	Rio Grande do Sul	Noroeste Rio-grandense	4301	2003	-1
431505	4315057	Porto Mauá	Rio Grande do Sul	Noroeste Rio-grandense	4301	2003	-1
431507	4315073	Porto Vera Cruz	Rio Grande do Sul	Noroeste Rio-grandense	4301	2003	-1
431510	4315107	Porto Xavier	Rio Grande do Sul	Noroeste Rio-grandense	4301	2003	-1
431513	4315131	Pouso Novo	Rio Grande do Sul	Centro Oriental Rio-grandense	4304	2003	-1
431514	4315149	Presidente Lucena	Rio Grande do Sul	Metropolitana de Porto Alegre	4305	2003	-1
431515	4315156	Progresso	Rio Grande do Sul	Centro Oriental Rio-grandense	4304	2003	-1
431517	4315172	Protásio Alves	Rio Grande do Sul	Nordeste Rio-grandense	4302	2003	-1
431520	4315206	Putinga	Rio Grande do Sul	Nordeste Rio-grandense	4302	2003	-1
431530	4315305	Quaraí	Rio Grande do Sul	Sudoeste Rio-grandense	4306	2003	-1
431531	4315313	Quatro Irmãos	Rio Grande do Sul	Noroeste Rio-grandense	4301	2003	-1
431532	4315321	Quevedos	Rio Grande do Sul	Centro Ocidental Rio-grandense	4303	2003	-1
431535	4315354	Quinze de Novembro	Rio Grande do Sul	Noroeste Rio-grandense	4301	2003	-1
431540	4315404	Redentora	Rio Grande do Sul	Noroeste Rio-grandense	4301	2003	-1
431545	4315453	Relvado	Rio Grande do Sul	Centro Oriental Rio-grandense	4304	2003	-1
431550	4315503	Restinga Sêca	Rio Grande do Sul	Centro Ocidental Rio-grandense	4303	2003	-1
431555	4315552	Rio dos Índios	Rio Grande do Sul	Noroeste Rio-grandense	4301	2003	-1
431560	4315602	Rio Grande	Rio Grande do Sul	Sudeste Rio-grandense	4307	2003	-1
431570	4315701	Rio Pardo	Rio Grande do Sul	Centro Oriental Rio-grandense	4304	2003	-1
431575	4315750	Riozinho	Rio Grande do Sul	Metropolitana de Porto Alegre	4305	2003	-1
431580	4315800	Roca Sales	Rio Grande do Sul	Centro Oriental Rio-grandense	4304	2003	-1
431590	4315909	Rodeio Bonito	Rio Grande do Sul	Noroeste Rio-grandense	4301	2003	-1
431595	4315958	Rolador	Rio Grande do Sul	Noroeste Rio-grandense	4301	2003	-1
431600	4316006	Rolante	Rio Grande do Sul	Metropolitana de Porto Alegre	4305	2003	-1
431610	4316105	Ronda Alta	Rio Grande do Sul	Noroeste Rio-grandense	4301	2003	-1
431620	4316204	Rondinha	Rio Grande do Sul	Noroeste Rio-grandense	4301	2003	-1
431630	4316303	Roque Gonzales	Rio Grande do Sul	Noroeste Rio-grandense	4301	2003	-1
431640	4316402	Rosário do Sul	Rio Grande do Sul	Sudoeste Rio-grandense	4306	2003	-1
431642	4316428	Sagrada Família	Rio Grande do Sul	Noroeste Rio-grandense	4301	2003	-1
431643	4316436	Saldanha Marinho	Rio Grande do Sul	Noroeste Rio-grandense	4301	2003	-1
431645	4316451	Salto do Jacuí	Rio Grande do Sul	Noroeste Rio-grandense	4301	2003	-1
431647	4316477	Salvador das Missões	Rio Grande do Sul	Noroeste Rio-grandense	4301	2003	-1
431650	4316501	Salvador do Sul	Rio Grande do Sul	Metropolitana de Porto Alegre	4305	2003	-1
431660	4316600	Sananduva	Rio Grande do Sul	Noroeste Rio-grandense	4301	2003	-1
431670	4316709	Santa Bárbara do Sul	Rio Grande do Sul	Noroeste Rio-grandense	4301	2003	-1
431673	4316733	Santa Cecília do Sul	Rio Grande do Sul	Noroeste Rio-grandense	4301	2003	-1
431675	4316758	Santa Clara do Sul	Rio Grande do Sul	Centro Oriental Rio-grandense	4304	2003	-1
431680	4316808	Santa Cruz do Sul	Rio Grande do Sul	Centro Oriental Rio-grandense	4304	2003	-1
431697	4316972	Santa Margarida do Sul	Rio Grande do Sul	Sudoeste Rio-grandense	4306	2003	-1
431690	4316907	Santa Maria	Rio Grande do Sul	Centro Ocidental Rio-grandense	4303	2003	-1
431695	4316956	Santa Maria do Herval	Rio Grande do Sul	Metropolitana de Porto Alegre	4305	2003	-1
431720	4317202	Santa Rosa	Rio Grande do Sul	Noroeste Rio-grandense	4301	2003	-1
431725	4317251	Santa Tereza	Rio Grande do Sul	Nordeste Rio-grandense	4302	2003	-1
431730	4317301	Santa Vitória do Palmar	Rio Grande do Sul	Sudeste Rio-grandense	4307	2003	-1
431700	4317004	Santana da Boa Vista (RS	Rio Grande do Sul	Sudeste Rio-grandense	4307	2003	-1
431710	4317103	Sant'Ana do Livramento	Rio Grande do Sul	Sudoeste Rio-grandense	4306	2003	-1
431740	4317400	Santiago	Rio Grande do Sul	Centro Ocidental Rio-grandense	4303	2003	-1
431750	4317509	Santo Ângelo	Rio Grande do Sul	Noroeste Rio-grandense	4301	2003	-1
431760	4317608	Santo Antônio da Patrulha	Rio Grande do Sul	Metropolitana de Porto Alegre	4305	2003	-1
431770	4317707	Santo Antônio das Missões	Rio Grande do Sul	Noroeste Rio-grandense	4301	2003	-1
431755	4317558	Santo Antônio do Palma	Rio Grande do Sul	Noroeste Rio-grandense	4301	2003	-1
431775	4317756	Santo Antônio do Planalto	Rio Grande do Sul	Noroeste Rio-grandense	4301	2003	-1
431780	4317806	Santo Augusto	Rio Grande do Sul	Noroeste Rio-grandense	4301	2003	-1
431790	4317905	Santo Cristo	Rio Grande do Sul	Noroeste Rio-grandense	4301	2003	-1
431795	4317954	Santo Expedito do Sul	Rio Grande do Sul	Noroeste Rio-grandense	4301	2003	-1
431800	4318002	São Borja	Rio Grande do Sul	Sudoeste Rio-grandense	4306	2003	-1
431805	4318051	São Domingos do Sul	Rio Grande do Sul	Noroeste Rio-grandense	4301	2003	-1
431810	4318101	São Francisco de Assis	Rio Grande do Sul	Sudoeste Rio-grandense	4306	2003	-1
431820	4318200	São Francisco de Paula	Rio Grande do Sul	Nordeste Rio-grandense	4302	2003	-1
431830	4318309	São Gabriel	Rio Grande do Sul	Sudoeste Rio-grandense	4306	2003	-1
431840	4318408	São Jerônimo	Rio Grande do Sul	Metropolitana de Porto Alegre	4305	2003	-1
431842	4318424	São João da Urtiga	Rio Grande do Sul	Noroeste Rio-grandense	4301	2003	-1
431843	4318432	São João do Polêsine	Rio Grande do Sul	Centro Ocidental Rio-grandense	4303	2003	-1
431844	4318440	São Jorge	Rio Grande do Sul	Nordeste Rio-grandense	4302	2003	-1
431845	4318457	São José das Missões	Rio Grande do Sul	Noroeste Rio-grandense	4301	2003	-1
431846	4318465	São José do Herval	Rio Grande do Sul	Noroeste Rio-grandense	4301	2003	-1
431848	4318481	São José do Hortêncio	Rio Grande do Sul	Metropolitana de Porto Alegre	4305	2003	-1
431849	4318499	São José do Inhacorá	Rio Grande do Sul	Noroeste Rio-grandense	4301	2003	-1
431850	4318507	São José do Norte	Rio Grande do Sul	Sudeste Rio-grandense	4307	2003	-1
431860	4318606	São José do Ouro	Rio Grande do Sul	Noroeste Rio-grandense	4301	2003	-1
431861	4318614	São José do Sul	Rio Grande do Sul	Metropolitana de Porto Alegre	4305	2003	-1
431862	4318622	São José dos Ausentes	Rio Grande do Sul	Nordeste Rio-grandense	4302	2003	-1
431870	4318705	São Leopoldo	Rio Grande do Sul	Metropolitana de Porto Alegre	4305	2003	-1
431880	4318804	São Lourenço do Sul	Rio Grande do Sul	Sudeste Rio-grandense	4307	2003	-1
431890	4318903	São Luiz Gonzaga	Rio Grande do Sul	Noroeste Rio-grandense	4301	2003	-1
431900	4319000	São Marcos	Rio Grande do Sul	Nordeste Rio-grandense	4302	2003	-1
431910	4319109	São Martinho	Rio Grande do Sul	Noroeste Rio-grandense	4301	2003	-1
431912	4319125	São Martinho da Serra	Rio Grande do Sul	Centro Ocidental Rio-grandense	4303	2003	-1
431915	4319158	São Miguel das Missões	Rio Grande do Sul	Noroeste Rio-grandense	4301	2003	-1
431920	4319208	São Nicolau	Rio Grande do Sul	Noroeste Rio-grandense	4301	2003	-1
431930	4319307	São Paulo das Missões	Rio Grande do Sul	Noroeste Rio-grandense	4301	2003	-1
431935	4319356	São Pedro da Serra	Rio Grande do Sul	Metropolitana de Porto Alegre	4305	2003	-1
431936	4319364	São Pedro das Missões	Rio Grande do Sul	Noroeste Rio-grandense	4301	2003	-1
431937	4319372	São Pedro do Butiá	Rio Grande do Sul	Noroeste Rio-grandense	4301	2003	-1
431940	4319406	São Pedro do Sul	Rio Grande do Sul	Centro Ocidental Rio-grandense	4303	2003	-1
431950	4319505	São Sebastião do Caí	Rio Grande do Sul	Metropolitana de Porto Alegre	4305	2003	-1
431960	4319604	São Sepé	Rio Grande do Sul	Centro Ocidental Rio-grandense	4303	2003	-1
431970	4319703	São Valentim	Rio Grande do Sul	Noroeste Rio-grandense	4301	2003	-1
431971	4319711	São Valentim do Sul	Rio Grande do Sul	Nordeste Rio-grandense	4302	2003	-1
431973	4319737	São Valério do Sul	Rio Grande do Sul	Noroeste Rio-grandense	4301	2003	-1
431975	4319752	São Vendelino	Rio Grande do Sul	Metropolitana de Porto Alegre	4305	2003	-1
431980	4319802	São Vicente do Sul	Rio Grande do Sul	Centro Ocidental Rio-grandense	4303	2003	-1
431990	4319901	Sapiranga	Rio Grande do Sul	Metropolitana de Porto Alegre	4305	2003	-1
432000	4320008	Sapucaia do Sul	Rio Grande do Sul	Metropolitana de Porto Alegre	4305	2003	-1
432010	4320107	Sarandi	Rio Grande do Sul	Noroeste Rio-grandense	4301	2003	-1
432020	4320206	Seberi	Rio Grande do Sul	Noroeste Rio-grandense	4301	2003	-1
432023	4320230	Sede Nova	Rio Grande do Sul	Noroeste Rio-grandense	4301	2003	-1
432026	4320263	Segredo	Rio Grande do Sul	Centro Oriental Rio-grandense	4304	2003	-1
432030	4320305	Selbach	Rio Grande do Sul	Noroeste Rio-grandense	4301	2003	-1
432032	4320321	Senador Salgado Filho	Rio Grande do Sul	Noroeste Rio-grandense	4301	2003	-1
432035	4320354	Sentinela do Sul	Rio Grande do Sul	Metropolitana de Porto Alegre	4305	2003	-1
432040	4320404	Serafina Corrêa	Rio Grande do Sul	Nordeste Rio-grandense	4302	2003	-1
432045	4320453	Sério	Rio Grande do Sul	Centro Oriental Rio-grandense	4304	2003	-1
432050	4320503	Sertão	Rio Grande do Sul	Noroeste Rio-grandense	4301	2003	-1
432055	4320552	Sertão Santana	Rio Grande do Sul	Metropolitana de Porto Alegre	4305	2003	-1
432057	4320578	Sete de Setembro	Rio Grande do Sul	Noroeste Rio-grandense	4301	2003	-1
432060	4320602	Severiano de Almeida	Rio Grande do Sul	Noroeste Rio-grandense	4301	2003	-1
432065	4320651	Silveira Martins	Rio Grande do Sul	Centro Ocidental Rio-grandense	4303	2003	-1
432067	4320677	Sinimbu	Rio Grande do Sul	Centro Oriental Rio-grandense	4304	2003	-1
432070	4320701	Sobradinho	Rio Grande do Sul	Centro Oriental Rio-grandense	4304	2003	-1
432080	4320800	Soledade	Rio Grande do Sul	Noroeste Rio-grandense	4301	2003	-1
432085	4320859	Tabaí	Rio Grande do Sul	Centro Oriental Rio-grandense	4304	2003	-1
432090	4320909	Tapejara	Rio Grande do Sul	Noroeste Rio-grandense	4301	2003	-1
432100	4321006	Tapera	Rio Grande do Sul	Noroeste Rio-grandense	4301	2003	-1
432110	4321105	Tapes	Rio Grande do Sul	Metropolitana de Porto Alegre	4305	2003	-1
432120	4321204	Taquara	Rio Grande do Sul	Metropolitana de Porto Alegre	4305	2003	-1
432130	4321303	Taquari	Rio Grande do Sul	Centro Oriental Rio-grandense	4304	2003	-1
432132	4321329	Taquaruçu do Sul	Rio Grande do Sul	Noroeste Rio-grandense	4301	2003	-1
432135	4321352	Tavares	Rio Grande do Sul	Metropolitana de Porto Alegre	4305	2003	-1
432140	4321402	Tenente Portela	Rio Grande do Sul	Noroeste Rio-grandense	4301	2003	-1
432143	4321436	Terra de Areia	Rio Grande do Sul	Metropolitana de Porto Alegre	4305	2003	-1
432145	4321451	Teutônia	Rio Grande do Sul	Centro Oriental Rio-grandense	4304	2003	-1
432146	4321469	Tio Hugo	Rio Grande do Sul	Noroeste Rio-grandense	4301	2003	-1
432147	4321477	Tiradentes do Sul	Rio Grande do Sul	Noroeste Rio-grandense	4301	2003	-1
432149	4321493	Toropi	Rio Grande do Sul	Centro Ocidental Rio-grandense	4303	2003	-1
432150	4321501	Torres	Rio Grande do Sul	Metropolitana de Porto Alegre	4305	2003	-1
432160	4321600	Tramandaí	Rio Grande do Sul	Metropolitana de Porto Alegre	4305	2003	-1
432162	4321626	Travesseiro	Rio Grande do Sul	Centro Oriental Rio-grandense	4304	2003	-1
432163	4321634	Três Arroios	Rio Grande do Sul	Noroeste Rio-grandense	4301	2003	-1
432166	4321667	Três Cachoeiras	Rio Grande do Sul	Metropolitana de Porto Alegre	4305	2003	-1
432170	4321709	Três Coroas	Rio Grande do Sul	Metropolitana de Porto Alegre	4305	2003	-1
432180	4321808	Três de Maio	Rio Grande do Sul	Noroeste Rio-grandense	4301	2003	-1
432183	4321832	Três Forquilhas	Rio Grande do Sul	Metropolitana de Porto Alegre	4305	2003	-1
432185	4321857	Três Palmeiras	Rio Grande do Sul	Noroeste Rio-grandense	4301	2003	-1
432190	4321907	Três Passos	Rio Grande do Sul	Noroeste Rio-grandense	4301	2003	-1
432195	4321956	Trindade do Sul	Rio Grande do Sul	Noroeste Rio-grandense	4301	2003	-1
432200	4322004	Triunfo	Rio Grande do Sul	Metropolitana de Porto Alegre	4305	2003	-1
432210	4322103	Tucunduva	Rio Grande do Sul	Noroeste Rio-grandense	4301	2003	-1
432215	4322152	Tunas	Rio Grande do Sul	Noroeste Rio-grandense	4301	2003	-1
432218	4322186	Tupanci do Sul	Rio Grande do Sul	Noroeste Rio-grandense	4301	2003	-1
432220	4322202	Tupanciretã	Rio Grande do Sul	Centro Ocidental Rio-grandense	4303	2003	-1
432225	4322251	Tupandi	Rio Grande do Sul	Metropolitana de Porto Alegre	4305	2003	-1
432230	4322301	Tuparendi	Rio Grande do Sul	Noroeste Rio-grandense	4301	2003	-1
432232	4322327	Turuçu (RS	Rio Grande do Sul	Sudeste Rio-grandense	4307	2003	-1
432234	4322343	Ubiretama	Rio Grande do Sul	Noroeste Rio-grandense	4301	2003	-1
432235	4322350	União da Serra	Rio Grande do Sul	Nordeste Rio-grandense	4302	2003	-1
432237	4322376	Unistalda	Rio Grande do Sul	Centro Ocidental Rio-grandense	4303	2003	-1
432240	4322400	Uruguaiana	Rio Grande do Sul	Sudoeste Rio-grandense	4306	2003	-1
432250	4322509	Vacaria	Rio Grande do Sul	Nordeste Rio-grandense	4302	2003	-1
432253	4322533	Vale do Sol	Rio Grande do Sul	Centro Oriental Rio-grandense	4304	2003	-1
432254	4322541	Vale Real	Rio Grande do Sul	Metropolitana de Porto Alegre	4305	2003	-1
432252	4322525	Vale Verde	Rio Grande do Sul	Metropolitana de Porto Alegre	4305	2003	-1
432255	4322558	Vanini	Rio Grande do Sul	Noroeste Rio-grandense	4301	2003	-1
432260	4322608	Venâncio Aires	Rio Grande do Sul	Centro Oriental Rio-grandense	4304	2003	-1
432270	4322707	Vera Cruz	Rio Grande do Sul	Centro Oriental Rio-grandense	4304	2003	-1
432280	4322806	Veranópolis	Rio Grande do Sul	Nordeste Rio-grandense	4302	2003	-1
432285	4322855	Vespasiano Corrêa	Rio Grande do Sul	Centro Oriental Rio-grandense	4304	2003	-1
432290	4322905	Viadutos	Rio Grande do Sul	Noroeste Rio-grandense	4301	2003	-1
432300	4323002	Viamão	Rio Grande do Sul	Metropolitana de Porto Alegre	4305	2003	-1
432310	4323101	Vicente Dutra	Rio Grande do Sul	Noroeste Rio-grandense	4301	2003	-1
432320	4323200	Victor Graeff	Rio Grande do Sul	Noroeste Rio-grandense	4301	2003	-1
432330	4323309	Vila Flores	Rio Grande do Sul	Nordeste Rio-grandense	4302	2003	-1
432335	4323358	Vila Lângaro	Rio Grande do Sul	Noroeste Rio-grandense	4301	2003	-1
432340	4323408	Vila Maria	Rio Grande do Sul	Noroeste Rio-grandense	4301	2003	-1
432345	4323457	Vila Nova do Sul	Rio Grande do Sul	Centro Ocidental Rio-grandense	4303	2003	-1
432350	4323507	Vista Alegre	Rio Grande do Sul	Noroeste Rio-grandense	4301	2003	-1
432360	4323606	Vista Alegre do Prata	Rio Grande do Sul	Nordeste Rio-grandense	4302	2003	-1
432370	4323705	Vista Gaúcha	Rio Grande do Sul	Noroeste Rio-grandense	4301	2003	-1
432375	4323754	Vitória das Missões	Rio Grande do Sul	Noroeste Rio-grandense	4301	2003	-1
432377	4323770	Westfália	Rio Grande do Sul	Centro Oriental Rio-grandense	4304	2003	-1
432380	4323804	Xangri-lá	Rio Grande do Sul	Metropolitana de Porto Alegre	4305	2003	-1
420005	4200051	Abdon Batista	Santa Catarina	Serrana	4203	2003	-1
420010	4200101	Abelardo Luz	Santa Catarina	Oeste Catarinense	4201	2003	-1
420020	4200200	Agrolândia	Santa Catarina	Vale do Itajaí	4204	2003	-1
420030	4200309	Agronômica	Santa Catarina	Vale do Itajaí	4204	2003	-1
420040	4200408	Água Doce	Santa Catarina	Oeste Catarinense	4201	2003	-1
420050	4200507	Águas de Chapecó	Santa Catarina	Oeste Catarinense	4201	2003	-1
420055	4200556	Águas Frias	Santa Catarina	Oeste Catarinense	4201	2003	-1
420060	4200606	Águas Mornas	Santa Catarina	Grande Florianópolis	4205	2003	-1
420070	4200705	Alfredo Wagner	Santa Catarina	Grande Florianópolis	4205	2003	-1
420075	4200754	Alto Bela Vista	Santa Catarina	Oeste Catarinense	4201	2003	-1
420080	4200804	Anchieta	Santa Catarina	Oeste Catarinense	4201	2003	-1
420090	4200903	Angelina	Santa Catarina	Grande Florianópolis	4205	2003	-1
420100	4201000	Anita Garibaldi	Santa Catarina	Serrana	4203	2003	-1
420110	4201109	Anitápolis	Santa Catarina	Grande Florianópolis	4205	2003	-1
420120	4201208	Antônio Carlos	Santa Catarina	Grande Florianópolis	4205	2003	-1
420125	4201257	Apiúna	Santa Catarina	Vale do Itajaí	4204	2003	-1
420127	4201273	Arabutã	Santa Catarina	Oeste Catarinense	4201	2003	-1
420130	4201307	Araquari	Santa Catarina	Norte Catarinense	4202	2003	-1
420140	4201406	Araranguá	Santa Catarina	Sul Catarinense	4206	2003	-1
420150	4201505	Armazém	Santa Catarina	Sul Catarinense	4206	2003	-1
420160	4201604	Arroio Trinta	Santa Catarina	Oeste Catarinense	4201	2003	-1
420165	4201653	Arvoredo	Santa Catarina	Oeste Catarinense	4201	2003	-1
420170	4201703	Ascurra	Santa Catarina	Vale do Itajaí	4204	2003	-1
420180	4201802	Atalanta	Santa Catarina	Vale do Itajaí	4204	2003	-1
420190	4201901	Aurora	Santa Catarina	Vale do Itajaí	4204	2003	-1
420195	4201950	Balneário Arroio do Silva	Santa Catarina	Sul Catarinense	4206	2003	-1
420205	4202057	Balneário Barra do Sul	Santa Catarina	Norte Catarinense	4202	2003	-1
420200	4202008	Balneário Camboriú	Santa Catarina	Vale do Itajaí	4204	2003	-1
420207	4202073	Balneário Gaivota	Santa Catarina	Sul Catarinense	4206	2003	-1
421280	4212809	Balneário Piçarras	Santa Catarina	Vale do Itajaí	4204	2003	-1
422000	4220000	Balneário Rincão	Santa Catarina	Sul Catarinense	4206	2003	-1
420208	4202081	Bandeirante	Santa Catarina	Oeste Catarinense	4201	2003	-1
420209	4202099	Barra Bonita	Santa Catarina	Oeste Catarinense	4201	2003	-1
420210	4202107	Barra Velha	Santa Catarina	Vale do Itajaí	4204	2003	-1
420213	4202131	Bela Vista do Toldo	Santa Catarina	Norte Catarinense	4202	2003	-1
420215	4202156	Belmonte	Santa Catarina	Oeste Catarinense	4201	2003	-1
420220	4202206	Benedito Novo	Santa Catarina	Vale do Itajaí	4204	2003	-1
420230	4202305	Biguaçu	Santa Catarina	Grande Florianópolis	4205	2003	-1
420243	4202438	Bocaina do Sul	Santa Catarina	Serrana	4203	2003	-1
420250	4202503	Bom Jardim da Serra	Santa Catarina	Serrana	4203	2003	-1
420253	4202537	Bom Jesus	Santa Catarina	Oeste Catarinense	4201	2003	-1
420257	4202578	Bom Jesus do Oeste	Santa Catarina	Oeste Catarinense	4201	2003	-1
420260	4202602	Bom Retiro	Santa Catarina	Serrana	4203	2003	-1
420245	4202453	Bombinhas	Santa Catarina	Vale do Itajaí	4204	2003	-1
420270	4202701	Botuverá	Santa Catarina	Vale do Itajaí	4204	2003	-1
420280	4202800	Braço do Norte	Santa Catarina	Sul Catarinense	4206	2003	-1
420285	4202859	Braço do Trombudo	Santa Catarina	Vale do Itajaí	4204	2003	-1
420287	4202875	Brunópolis	Santa Catarina	Serrana	4203	2003	-1
420290	4202909	Brusque	Santa Catarina	Vale do Itajaí	4204	2003	-1
420300	4203006	Caçador	Santa Catarina	Oeste Catarinense	4201	2003	-1
420310	4203105	Caibi	Santa Catarina	Oeste Catarinense	4201	2003	-1
420315	4203154	Calmon	Santa Catarina	Oeste Catarinense	4201	2003	-1
420320	4203204	Camboriú	Santa Catarina	Vale do Itajaí	4204	2003	-1
420330	4203303	Campo Alegre	Santa Catarina	Norte Catarinense	4202	2003	-1
420340	4203402	Campo Belo do Sul	Santa Catarina	Serrana	4203	2003	-1
420350	4203501	Campo Erê	Santa Catarina	Oeste Catarinense	4201	2003	-1
420360	4203600	Campos Novos	Santa Catarina	Serrana	4203	2003	-1
420370	4203709	Canelinha	Santa Catarina	Grande Florianópolis	4205	2003	-1
420380	4203808	Canoinhas	Santa Catarina	Norte Catarinense	4202	2003	-1
420325	4203253	Capão Alto	Santa Catarina	Serrana	4203	2003	-1
420390	4203907	Capinzal	Santa Catarina	Oeste Catarinense	4201	2003	-1
420395	4203956	Capivari de Baixo	Santa Catarina	Sul Catarinense	4206	2003	-1
420400	4204004	Catanduvas	Santa Catarina	Oeste Catarinense	4201	2003	-1
420410	4204103	Caxambu do Sul	Santa Catarina	Oeste Catarinense	4201	2003	-1
420415	4204152	Celso Ramos	Santa Catarina	Serrana	4203	2003	-1
420417	4204178	Cerro Negro	Santa Catarina	Serrana	4203	2003	-1
420419	4204194	Chapadão do Lageado	Santa Catarina	Vale do Itajaí	4204	2003	-1
420420	4204202	Chapecó	Santa Catarina	Oeste Catarinense	4201	2003	-1
420425	4204251	Cocal do Sul	Santa Catarina	Sul Catarinense	4206	2003	-1
420430	4204301	Concórdia	Santa Catarina	Oeste Catarinense	4201	2003	-1
420435	4204350	Cordilheira Alta	Santa Catarina	Oeste Catarinense	4201	2003	-1
420440	4204400	Coronel Freitas	Santa Catarina	Oeste Catarinense	4201	2003	-1
420445	4204459	Coronel Martins	Santa Catarina	Oeste Catarinense	4201	2003	-1
420455	4204558	Correia Pinto	Santa Catarina	Serrana	4203	2003	-1
420450	4204509	Corupá	Santa Catarina	Norte Catarinense	4202	2003	-1
420460	4204608	Criciúma	Santa Catarina	Sul Catarinense	4206	2003	-1
420470	4204707	Cunha Porã	Santa Catarina	Oeste Catarinense	4201	2003	-1
420475	4204756	Cunhataí	Santa Catarina	Oeste Catarinense	4201	2003	-1
420480	4204806	Curitibanos	Santa Catarina	Serrana	4203	2003	-1
420490	4204905	Descanso	Santa Catarina	Oeste Catarinense	4201	2003	-1
420500	4205001	Dionísio Cerqueira	Santa Catarina	Oeste Catarinense	4201	2003	-1
420510	4205100	Dona Emma	Santa Catarina	Vale do Itajaí	4204	2003	-1
420515	4205159	Doutor Pedrinho	Santa Catarina	Vale do Itajaí	4204	2003	-1
420517	4205175	Entre Rios	Santa Catarina	Oeste Catarinense	4201	2003	-1
420519	4205191	Ermo	Santa Catarina	Sul Catarinense	4206	2003	-1
420520	4205209	Erval Velho	Santa Catarina	Oeste Catarinense	4201	2003	-1
420530	4205308	Faxinal dos Guedes	Santa Catarina	Oeste Catarinense	4201	2003	-1
420535	4205357	Flor do Sertão	Santa Catarina	Oeste Catarinense	4201	2003	-1
420540	4205407	Florianópolis	Santa Catarina	Grande Florianópolis	4205	2003	-1
420543	4205431	Formosa do Sul	Santa Catarina	Oeste Catarinense	4201	2003	-1
420545	4205456	Forquilhinha	Santa Catarina	Sul Catarinense	4206	2003	-1
420550	4205506	Fraiburgo	Santa Catarina	Oeste Catarinense	4201	2003	-1
420555	4205555	Frei Rogério	Santa Catarina	Serrana	4203	2003	-1
420560	4205605	Galvão	Santa Catarina	Oeste Catarinense	4201	2003	-1
420570	4205704	Garopaba	Santa Catarina	Sul Catarinense	4206	2003	-1
420580	4205803	Garuva	Santa Catarina	Norte Catarinense	4202	2003	-1
420590	4205902	Gaspar	Santa Catarina	Vale do Itajaí	4204	2003	-1
420600	4206009	Governador Celso Ramos	Santa Catarina	Grande Florianópolis	4205	2003	-1
420610	4206108	Grão-Pará	Santa Catarina	Sul Catarinense	4206	2003	-1
420620	4206207	Gravatal	Santa Catarina	Sul Catarinense	4206	2003	-1
420630	4206306	Guabiruba	Santa Catarina	Vale do Itajaí	4204	2003	-1
420640	4206405	Guaraciaba	Santa Catarina	Oeste Catarinense	4201	2003	-1
420650	4206504	Guaramirim	Santa Catarina	Norte Catarinense	4202	2003	-1
420660	4206603	Guarujá do Sul	Santa Catarina	Oeste Catarinense	4201	2003	-1
420665	4206652	Guatambú	Santa Catarina	Oeste Catarinense	4201	2003	-1
420670	4206702	Herval d'Oeste	Santa Catarina	Oeste Catarinense	4201	2003	-1
420675	4206751	Ibiam	Santa Catarina	Oeste Catarinense	4201	2003	-1
420680	4206801	Ibicaré	Santa Catarina	Oeste Catarinense	4201	2003	-1
420690	4206900	Ibirama	Santa Catarina	Vale do Itajaí	4204	2003	-1
420700	4207007	Içara	Santa Catarina	Sul Catarinense	4206	2003	-1
420710	4207106	Ilhota	Santa Catarina	Vale do Itajaí	4204	2003	-1
420720	4207205	Imaruí	Santa Catarina	Sul Catarinense	4206	2003	-1
420730	4207304	Imbituba	Santa Catarina	Sul Catarinense	4206	2003	-1
420740	4207403	Imbuia	Santa Catarina	Vale do Itajaí	4204	2003	-1
420750	4207502	Indaial	Santa Catarina	Vale do Itajaí	4204	2003	-1
420757	4207577	Iomerê	Santa Catarina	Oeste Catarinense	4201	2003	-1
420760	4207601	Ipira	Santa Catarina	Oeste Catarinense	4201	2003	-1
420765	4207650	Iporã do Oeste	Santa Catarina	Oeste Catarinense	4201	2003	-1
420768	4207684	Ipuaçu	Santa Catarina	Oeste Catarinense	4201	2003	-1
420770	4207700	Ipumirim	Santa Catarina	Oeste Catarinense	4201	2003	-1
420775	4207759	Iraceminha	Santa Catarina	Oeste Catarinense	4201	2003	-1
420780	4207809	Irani	Santa Catarina	Oeste Catarinense	4201	2003	-1
420785	4207858	Irati	Santa Catarina	Oeste Catarinense	4201	2003	-1
420790	4207908	Irineópolis	Santa Catarina	Norte Catarinense	4202	2003	-1
420800	4208005	Itá	Santa Catarina	Oeste Catarinense	4201	2003	-1
420810	4208104	Itaiópolis	Santa Catarina	Norte Catarinense	4202	2003	-1
420820	4208203	Itajaí	Santa Catarina	Vale do Itajaí	4204	2003	-1
420830	4208302	Itapema	Santa Catarina	Vale do Itajaí	4204	2003	-1
420840	4208401	Itapiranga	Santa Catarina	Oeste Catarinense	4201	2003	-1
420845	4208450	Itapoá	Santa Catarina	Norte Catarinense	4202	2003	-1
420850	4208500	Ituporanga	Santa Catarina	Vale do Itajaí	4204	2003	-1
420860	4208609	Jaborá	Santa Catarina	Oeste Catarinense	4201	2003	-1
420870	4208708	Jacinto Machado	Santa Catarina	Sul Catarinense	4206	2003	-1
420880	4208807	Jaguaruna	Santa Catarina	Sul Catarinense	4206	2003	-1
420890	4208906	Jaraguá do Sul	Santa Catarina	Norte Catarinense	4202	2003	-1
420895	4208955	Jardinópolis	Santa Catarina	Oeste Catarinense	4201	2003	-1
420900	4209003	Joaçaba	Santa Catarina	Oeste Catarinense	4201	2003	-1
420915	4209151	José Boiteux	Santa Catarina	Vale do Itajaí	4204	2003	-1
420917	4209177	Jupiá	Santa Catarina	Oeste Catarinense	4201	2003	-1
420920	4209201	Lacerdópolis	Santa Catarina	Oeste Catarinense	4201	2003	-1
420930	4209300	Lages	Santa Catarina	Serrana	4203	2003	-1
420940	4209409	Laguna	Santa Catarina	Sul Catarinense	4206	2003	-1
420945	4209458	Lajeado Grande	Santa Catarina	Oeste Catarinense	4201	2003	-1
420950	4209508	Laurentino	Santa Catarina	Vale do Itajaí	4204	2003	-1
420960	4209607	Lauro Müller	Santa Catarina	Sul Catarinense	4206	2003	-1
420970	4209706	Lebon Régis	Santa Catarina	Oeste Catarinense	4201	2003	-1
420980	4209805	Leoberto Leal	Santa Catarina	Grande Florianópolis	4205	2003	-1
420985	4209854	Lindóia do Sul	Santa Catarina	Oeste Catarinense	4201	2003	-1
420990	4209904	Lontras	Santa Catarina	Vale do Itajaí	4204	2003	-1
421000	4210001	Luiz Alves	Santa Catarina	Vale do Itajaí	4204	2003	-1
421003	4210035	Luzerna	Santa Catarina	Oeste Catarinense	4201	2003	-1
421005	4210050	Macieira	Santa Catarina	Oeste Catarinense	4201	2003	-1
421010	4210100	Mafra	Santa Catarina	Norte Catarinense	4202	2003	-1
421020	4210209	Major Gercino	Santa Catarina	Grande Florianópolis	4205	2003	-1
421030	4210308	Major Vieira	Santa Catarina	Norte Catarinense	4202	2003	-1
421040	4210407	Maracajá	Santa Catarina	Sul Catarinense	4206	2003	-1
421050	4210506	Maravilha	Santa Catarina	Oeste Catarinense	4201	2003	-1
421055	4210555	Marema	Santa Catarina	Oeste Catarinense	4201	2003	-1
421060	4210605	Massaranduba	Santa Catarina	Norte Catarinense	4202	2003	-1
421070	4210704	Matos Costa	Santa Catarina	Oeste Catarinense	4201	2003	-1
421080	4210803	Meleiro	Santa Catarina	Sul Catarinense	4206	2003	-1
421085	4210852	Mirim Doce	Santa Catarina	Vale do Itajaí	4204	2003	-1
421090	4210902	Modelo	Santa Catarina	Oeste Catarinense	4201	2003	-1
421100	4211009	Mondaí	Santa Catarina	Oeste Catarinense	4201	2003	-1
421105	4211058	Monte Carlo	Santa Catarina	Serrana	4203	2003	-1
421110	4211108	Monte Castelo	Santa Catarina	Norte Catarinense	4202	2003	-1
421120	4211207	Morro da Fumaça	Santa Catarina	Sul Catarinense	4206	2003	-1
421125	4211256	Morro Grande	Santa Catarina	Sul Catarinense	4206	2003	-1
421130	4211306	Navegantes	Santa Catarina	Vale do Itajaí	4204	2003	-1
421140	4211405	Nova Erechim	Santa Catarina	Oeste Catarinense	4201	2003	-1
421145	4211454	Nova Itaberaba	Santa Catarina	Oeste Catarinense	4201	2003	-1
421150	4211504	Nova Trento	Santa Catarina	Grande Florianópolis	4205	2003	-1
421160	4211603	Nova Veneza	Santa Catarina	Sul Catarinense	4206	2003	-1
421165	4211652	Novo Horizonte	Santa Catarina	Oeste Catarinense	4201	2003	-1
421170	4211702	Orleans	Santa Catarina	Sul Catarinense	4206	2003	-1
421175	4211751	Otacílio Costa	Santa Catarina	Serrana	4203	2003	-1
421180	4211801	Ouro	Santa Catarina	Oeste Catarinense	4201	2003	-1
421185	4211850	Ouro Verde	Santa Catarina	Oeste Catarinense	4201	2003	-1
421187	4211876	Paial	Santa Catarina	Oeste Catarinense	4201	2003	-1
421189	4211892	Painel	Santa Catarina	Serrana	4203	2003	-1
421190	4211900	Palhoça	Santa Catarina	Grande Florianópolis	4205	2003	-1
421200	4212007	Palma Sola	Santa Catarina	Oeste Catarinense	4201	2003	-1
421205	4212056	Palmeira	Santa Catarina	Serrana	4203	2003	-1
421210	4212106	Palmitos	Santa Catarina	Oeste Catarinense	4201	2003	-1
421220	4212205	Papanduva	Santa Catarina	Norte Catarinense	4202	2003	-1
421223	4212239	Paraíso	Santa Catarina	Oeste Catarinense	4201	2003	-1
421225	4212254	Passo de Torres	Santa Catarina	Sul Catarinense	4206	2003	-1
421227	4212270	Passos Maia	Santa Catarina	Oeste Catarinense	4201	2003	-1
421230	4212304	Paulo Lopes	Santa Catarina	Grande Florianópolis	4205	2003	-1
421240	4212403	Pedras Grandes	Santa Catarina	Sul Catarinense	4206	2003	-1
421250	4212502	Penha	Santa Catarina	Vale do Itajaí	4204	2003	-1
421260	4212601	Peritiba	Santa Catarina	Oeste Catarinense	4201	2003	-1
421265	4212650	Pescaria Brava	Santa Catarina	Sul Catarinense	4206	2003	-1
421270	4212700	Petrolândia	Santa Catarina	Vale do Itajaí	4204	2003	-1
421290	4212908	Pinhalzinho	Santa Catarina	Oeste Catarinense	4201	2003	-1
421300	4213005	Pinheiro Preto	Santa Catarina	Oeste Catarinense	4201	2003	-1
421310	4213104	Piratuba	Santa Catarina	Oeste Catarinense	4201	2003	-1
421315	4213153	Planalto Alegre	Santa Catarina	Oeste Catarinense	4201	2003	-1
421320	4213203	Pomerode	Santa Catarina	Vale do Itajaí	4204	2003	-1
421330	4213302	Ponte Alta	Santa Catarina	Serrana	4203	2003	-1
421335	4213351	Ponte Alta do Norte	Santa Catarina	Serrana	4203	2003	-1
421340	4213401	Ponte Serrada	Santa Catarina	Oeste Catarinense	4201	2003	-1
421350	4213500	Porto Belo	Santa Catarina	Vale do Itajaí	4204	2003	-1
421360	4213609	Porto União	Santa Catarina	Norte Catarinense	4202	2003	-1
421370	4213708	Pouso Redondo	Santa Catarina	Vale do Itajaí	4204	2003	-1
421380	4213807	Praia Grande	Santa Catarina	Sul Catarinense	4206	2003	-1
421390	4213906	Presidente Castello Branco	Santa Catarina	Oeste Catarinense	4201	2003	-1
421400	4214003	Presidente Getúlio	Santa Catarina	Vale do Itajaí	4204	2003	-1
421410	4214102	Presidente Nereu	Santa Catarina	Vale do Itajaí	4204	2003	-1
421415	4214151	Princesa	Santa Catarina	Oeste Catarinense	4201	2003	-1
421420	4214201	Quilombo	Santa Catarina	Oeste Catarinense	4201	2003	-1
421430	4214300	Rancho Queimado	Santa Catarina	Grande Florianópolis	4205	2003	-1
421440	4214409	Rio das Antas	Santa Catarina	Oeste Catarinense	4201	2003	-1
421450	4214508	Rio do Campo	Santa Catarina	Vale do Itajaí	4204	2003	-1
421460	4214607	Rio do Oeste	Santa Catarina	Vale do Itajaí	4204	2003	-1
421480	4214805	Rio do Sul	Santa Catarina	Vale do Itajaí	4204	2003	-1
421470	4214706	Rio dos Cedros	Santa Catarina	Vale do Itajaí	4204	2003	-1
421490	4214904	Rio Fortuna	Santa Catarina	Sul Catarinense	4206	2003	-1
421500	4215000	Rio Negrinho	Santa Catarina	Norte Catarinense	4202	2003	-1
421505	4215059	Rio Rufino	Santa Catarina	Serrana	4203	2003	-1
421507	4215075	Riqueza	Santa Catarina	Oeste Catarinense	4201	2003	-1
421510	4215109	Rodeio	Santa Catarina	Vale do Itajaí	4204	2003	-1
421520	4215208	Romelândia	Santa Catarina	Oeste Catarinense	4201	2003	-1
421530	4215307	Salete	Santa Catarina	Vale do Itajaí	4204	2003	-1
421535	4215356	Saltinho	Santa Catarina	Oeste Catarinense	4201	2003	-1
421540	4215406	Salto Veloso	Santa Catarina	Oeste Catarinense	4201	2003	-1
421545	4215455	Sangão	Santa Catarina	Sul Catarinense	4206	2003	-1
421550	4215505	Santa Cecília	Santa Catarina	Serrana	4203	2003	-1
421555	4215554	Santa Helena	Santa Catarina	Oeste Catarinense	4201	2003	-1
421560	4215604	Santa Rosa de Lima	Santa Catarina	Sul Catarinense	4206	2003	-1
421565	4215653	Santa Rosa do Sul	Santa Catarina	Sul Catarinense	4206	2003	-1
421567	4215679	Santa Terezinha	Santa Catarina	Norte Catarinense	4202	2003	-1
421568	4215687	Santa Terezinha do Progresso	Santa Catarina	Oeste Catarinense	4201	2003	-1
421569	4215695	Santiago do Sul	Santa Catarina	Oeste Catarinense	4201	2003	-1
421570	4215703	Santo Amaro da Imperatriz	Santa Catarina	Grande Florianópolis	4205	2003	-1
421580	4215802	São Bento do Sul	Santa Catarina	Norte Catarinense	4202	2003	-1
421575	4215752	São Bernardino	Santa Catarina	Oeste Catarinense	4201	2003	-1
421590	4215901	São Bonifácio	Santa Catarina	Grande Florianópolis	4205	2003	-1
421600	4216008	São Carlos	Santa Catarina	Oeste Catarinense	4201	2003	-1
421605	4216057	São Cristóvão do Sul	Santa Catarina	Serrana	4203	2003	-1
421610	4216107	São Domingos	Santa Catarina	Oeste Catarinense	4201	2003	-1
421620	4216206	São Francisco do Sul	Santa Catarina	Norte Catarinense	4202	2003	-1
421630	4216305	São João Batista	Santa Catarina	Grande Florianópolis	4205	2003	-1
421635	4216354	São João do Itaperiú	Santa Catarina	Vale do Itajaí	4204	2003	-1
421625	4216255	São João do Oeste	Santa Catarina	Oeste Catarinense	4201	2003	-1
421640	4216404	São João do Sul	Santa Catarina	Sul Catarinense	4206	2003	-1
421650	4216503	São Joaquim	Santa Catarina	Serrana	4203	2003	-1
421660	4216602	São José	Santa Catarina	Grande Florianópolis	4205	2003	-1
421670	4216701	São José do Cedro	Santa Catarina	Oeste Catarinense	4201	2003	-1
421680	4216800	São José do Cerrito	Santa Catarina	Serrana	4203	2003	-1
421690	4216909	São Lourenço do Oeste	Santa Catarina	Oeste Catarinense	4201	2003	-1
421700	4217006	São Ludgero	Santa Catarina	Sul Catarinense	4206	2003	-1
421710	4217105	São Martinho	Santa Catarina	Sul Catarinense	4206	2003	-1
421715	4217154	São Miguel da Boa Vista	Santa Catarina	Oeste Catarinense	4201	2003	-1
421720	4217204	São Miguel do Oeste	Santa Catarina	Oeste Catarinense	4201	2003	-1
421725	4217253	São Pedro de Alcântara	Santa Catarina	Grande Florianópolis	4205	2003	-1
421730	4217303	Saudades	Santa Catarina	Oeste Catarinense	4201	2003	-1
421740	4217402	Schroeder	Santa Catarina	Norte Catarinense	4202	2003	-1
421750	4217501	Seara	Santa Catarina	Oeste Catarinense	4201	2003	-1
421755	4217550	Serra Alta	Santa Catarina	Oeste Catarinense	4201	2003	-1
421760	4217600	Siderópolis	Santa Catarina	Sul Catarinense	4206	2003	-1
421770	4217709	Sombrio	Santa Catarina	Sul Catarinense	4206	2003	-1
421775	4217758	Sul Brasil	Santa Catarina	Oeste Catarinense	4201	2003	-1
421780	4217808	Taió	Santa Catarina	Vale do Itajaí	4204	2003	-1
421790	4217907	Tangará	Santa Catarina	Oeste Catarinense	4201	2003	-1
421795	4217956	Tigrinhos	Santa Catarina	Oeste Catarinense	4201	2003	-1
421800	4218004	Tijucas	Santa Catarina	Grande Florianópolis	4205	2003	-1
421810	4218103	Timbé do Sul	Santa Catarina	Sul Catarinense	4206	2003	-1
421820	4218202	Timbó	Santa Catarina	Vale do Itajaí	4204	2003	-1
421825	4218251	Timbó Grande	Santa Catarina	Norte Catarinense	4202	2003	-1
421830	4218301	Três Barras	Santa Catarina	Norte Catarinense	4202	2003	-1
421835	4218350	Treviso	Santa Catarina	Sul Catarinense	4206	2003	-1
421840	4218400	Treze de Maio	Santa Catarina	Sul Catarinense	4206	2003	-1
421850	4218509	Treze Tílias	Santa Catarina	Oeste Catarinense	4201	2003	-1
421860	4218608	Trombudo Central	Santa Catarina	Vale do Itajaí	4204	2003	-1
421870	4218707	Tubarão	Santa Catarina	Sul Catarinense	4206	2003	-1
421875	4218756	Tunápolis	Santa Catarina	Oeste Catarinense	4201	2003	-1
421880	4218806	Turvo	Santa Catarina	Sul Catarinense	4206	2003	-1
421885	4218855	União do Oeste	Santa Catarina	Oeste Catarinense	4201	2003	-1
421890	4218905	Urubici	Santa Catarina	Serrana	4203	2003	-1
421895	4218954	Urupema	Santa Catarina	Serrana	4203	2003	-1
421900	4219002	Urussanga	Santa Catarina	Sul Catarinense	4206	2003	-1
421910	4219101	Vargeão	Santa Catarina	Oeste Catarinense	4201	2003	-1
421915	4219150	Vargem	Santa Catarina	Serrana	4203	2003	-1
421917	4219176	Vargem Bonita	Santa Catarina	Oeste Catarinense	4201	2003	-1
421920	4219200	Vidal Ramos	Santa Catarina	Vale do Itajaí	4204	2003	-1
421930	4219309	Videira	Santa Catarina	Oeste Catarinense	4201	2003	-1
421935	4219358	Vitor Meireles	Santa Catarina	Vale do Itajaí	4204	2003	-1
421940	4219408	Witmarsum	Santa Catarina	Vale do Itajaí	4204	2003	-1
421950	4219507	Xanxerê	Santa Catarina	Oeste Catarinense	4201	2003	-1
421960	4219606	Xavantina	Santa Catarina	Oeste Catarinense	4201	2003	-1
421970	4219705	Xaxim	Santa Catarina	Oeste Catarinense	4201	2003	-1
421985	4219853	Zortéa	Santa Catarina	Serrana	4203	2003	-1

## Sheet: 2004
municipality code 1	municipality code 2	municipality	state	mesoregion	mesoregion code	year	IIP
410830	4108304	Foz do Iguaçu	Paraná	Oeste Paranaense	4106	2004	3.4
411520	4115200	Maringá	Paraná	Norte Central Paranaense	4103	2004	1.4
411370	4113700	Londrina	Paraná	Norte Central Paranaense	4103	2004	0.5
410690	4106902	Curitiba	Paraná	Metropolitana de Curitiba	4110	2004	0
420240	4202404	Blumenau	Santa Catarina	Vale do Itajaí	4204	2004	0
420540	4205407	Florianópolis	Santa Catarina	Grande Florianópolis	4205	2004	0
410010	4100103	Abatiá	Paraná	Norte Pioneiro Paranaense	4104	2004
410020	4100202	Adrianópolis	Paraná	Metropolitana de Curitiba	4110	2004
410030	4100301	Agudos do Sul	Paraná	Metropolitana de Curitiba	4110	2004
410040	4100400	Almirante Tamandaré	Paraná	Metropolitana de Curitiba	4110	2004
410045	4100459	Altamira do Paraná	Paraná	Centro Ocidental Paranaense	4102	2004
412862	4128625	Alto Paraíso	Paraná	Noroeste Paranaense	4101	2004
410060	4100608	Alto Paraná	Paraná	Noroeste Paranaense	4101	2004
410070	4100707	Alto Piquiri	Paraná	Noroeste Paranaense	4101	2004
410050	4100509	Altônia	Paraná	Noroeste Paranaense	4101	2004
410080	4100806	Alvorada do Sul	Paraná	Norte Central Paranaense	4103	2004
410090	4100905	Amaporã	Paraná	Noroeste Paranaense	4101	2004
410100	4101002	Ampére	Paraná	Sudoeste Paranaense	4107	2004
410105	4101051	Anahy	Paraná	Oeste Paranaense	4106	2004
410110	4101101	Andirá	Paraná	Norte Pioneiro Paranaense	4104	2004
410115	4101150	Ângulo	Paraná	Norte Central Paranaense	4103	2004
410120	4101200	Antonina	Paraná	Metropolitana de Curitiba	4110	2004
410130	4101309	Antônio Olinto	Paraná	Sudeste Paranaense	4109	2004
410140	4101408	Apucarana	Paraná	Norte Central Paranaense	4103	2004
410150	4101507	Arapongas	Paraná	Norte Central Paranaense	4103	2004
410160	4101606	Arapoti	Paraná	Centro Oriental Paranaense	4105	2004
410165	4101655	Arapuã	Paraná	Norte Central Paranaense	4103	2004
410170	4101705	Araruna	Paraná	Centro Ocidental Paranaense	4102	2004
410180	4101804	Araucária	Paraná	Metropolitana de Curitiba	4110	2004
410185	4101853	Ariranha do Ivaí	Paraná	Norte Central Paranaense	4103	2004
410190	4101903	Assaí	Paraná	Norte Pioneiro Paranaense	4104	2004
410200	4102000	Assis Chateaubriand	Paraná	Oeste Paranaense	4106	2004
410210	4102109	Astorga	Paraná	Norte Central Paranaense	4103	2004
410220	4102208	Atalaia	Paraná	Norte Central Paranaense	4103	2004
410230	4102307	Balsa Nova	Paraná	Metropolitana de Curitiba	4110	2004
410240	4102406	Bandeirantes	Paraná	Norte Pioneiro Paranaense	4104	2004
410250	4102505	Barbosa Ferraz	Paraná	Centro Ocidental Paranaense	4102	2004
410270	4102703	Barra do Jacaré	Paraná	Norte Pioneiro Paranaense	4104	2004
410260	4102604	Barracão	Paraná	Sudoeste Paranaense	4107	2004
410275	4102752	Bela Vista da Caroba	Paraná	Sudoeste Paranaense	4107	2004
410280	4102802	Bela Vista do Paraíso	Paraná	Norte Central Paranaense	4103	2004
410290	4102901	Bituruna	Paraná	Sudeste Paranaense	4109	2004
410300	4103008	Boa Esperança	Paraná	Centro Ocidental Paranaense	4102	2004
410302	4103024	Boa Esperança do Iguaçu	Paraná	Sudoeste Paranaense	4107	2004
410304	4103040	Boa Ventura de São Roque	Paraná	Centro-Sul Paranaense	4108	2004
410305	4103057	Boa Vista da Aparecida	Paraná	Oeste Paranaense	4106	2004
410310	4103107	Bocaiúva do Sul	Paraná	Metropolitana de Curitiba	4110	2004
410315	4103156	Bom Jesus do Sul	Paraná	Sudoeste Paranaense	4107	2004
410320	4103206	Bom Sucesso	Paraná	Norte Central Paranaense	4103	2004
410322	4103222	Bom Sucesso do Sul	Paraná	Sudoeste Paranaense	4107	2004
410330	4103305	Borrazópolis	Paraná	Norte Central Paranaense	4103	2004
410335	4103354	Braganey	Paraná	Oeste Paranaense	4106	2004
410337	4103370	Brasilândia do Sul	Paraná	Noroeste Paranaense	4101	2004
410340	4103404	Cafeara	Paraná	Norte Central Paranaense	4103	2004
410345	4103453	Cafelândia	Paraná	Oeste Paranaense	4106	2004
410347	4103479	Cafezal do Sul	Paraná	Noroeste Paranaense	4101	2004
410350	4103503	Califórnia	Paraná	Norte Central Paranaense	4103	2004
410360	4103602	Cambará	Paraná	Norte Pioneiro Paranaense	4104	2004
410370	4103701	Cambé	Paraná	Norte Central Paranaense	4103	2004
410380	4103800	Cambira	Paraná	Norte Central Paranaense	4103	2004
410390	4103909	Campina da Lagoa	Paraná	Centro Ocidental Paranaense	4102	2004
410395	4103958	Campina do Simão	Paraná	Centro-Sul Paranaense	4108	2004
410400	4104006	Campina Grande do Sul	Paraná	Metropolitana de Curitiba	4110	2004
410405	4104055	Campo Bonito	Paraná	Oeste Paranaense	4106	2004
410410	4104105	Campo do Tenente	Paraná	Metropolitana de Curitiba	4110	2004
410420	4104204	Campo Largo	Paraná	Metropolitana de Curitiba	4110	2004
410425	4104253	Campo Magro	Paraná	Metropolitana de Curitiba	4110	2004
410430	4104303	Campo Mourão	Paraná	Centro Ocidental Paranaense	4102	2004
410440	4104402	Cândido de Abreu	Paraná	Norte Central Paranaense	4103	2004
410442	4104428	Candói	Paraná	Centro-Sul Paranaense	4108	2004
410445	4104451	Cantagalo	Paraná	Centro-Sul Paranaense	4108	2004
410450	4104501	Capanema	Paraná	Sudoeste Paranaense	4107	2004
410460	4104600	Capitão Leônidas Marques	Paraná	Oeste Paranaense	4106	2004
410465	4104659	Carambeí	Paraná	Centro Oriental Paranaense	4105	2004
410470	4104709	Carlópolis	Paraná	Norte Pioneiro Paranaense	4104	2004
410480	4104808	Cascavel	Paraná	Oeste Paranaense	4106	2004
410490	4104907	Castro	Paraná	Centro Oriental Paranaense	4105	2004
410500	4105003	Catanduvas	Paraná	Oeste Paranaense	4106	2004
410510	4105102	Centenário do Sul	Paraná	Norte Central Paranaense	4103	2004
410520	4105201	Cerro Azul	Paraná	Metropolitana de Curitiba	4110	2004
410530	4105300	Céu Azul	Paraná	Oeste Paranaense	4106	2004
410540	4105409	Chopinzinho	Paraná	Sudoeste Paranaense	4107	2004
410550	4105508	Cianorte	Paraná	Noroeste Paranaense	4101	2004
410560	4105607	Cidade Gaúcha	Paraná	Noroeste Paranaense	4101	2004
410570	4105706	Clevelândia	Paraná	Centro-Sul Paranaense	4108	2004
410580	4105805	Colombo	Paraná	Metropolitana de Curitiba	4110	2004
410590	4105904	Colorado	Paraná	Norte Central Paranaense	4103	2004
410600	4106001	Congonhinhas	Paraná	Norte Pioneiro Paranaense	4104	2004
410610	4106100	Conselheiro Mairinck	Paraná	Norte Pioneiro Paranaense	4104	2004
410620	4106209	Contenda	Paraná	Metropolitana de Curitiba	4110	2004
410630	4106308	Corbélia	Paraná	Oeste Paranaense	4106	2004
410640	4106407	Cornélio Procópio	Paraná	Norte Pioneiro Paranaense	4104	2004
410645	4106456	Coronel Domingos Soares	Paraná	Centro-Sul Paranaense	4108	2004
410650	4106506	Coronel Vivida	Paraná	Sudoeste Paranaense	4107	2004
410655	4106555	Corumbataí do Sul	Paraná	Centro Ocidental Paranaense	4102	2004
410680	4106803	Cruz Machado	Paraná	Sudeste Paranaense	4109	2004
410657	4106571	Cruzeiro do Iguaçu	Paraná	Sudoeste Paranaense	4107	2004
410660	4106605	Cruzeiro do Oeste	Paraná	Noroeste Paranaense	4101	2004
410670	4106704	Cruzeiro do Sul	Paraná	Noroeste Paranaense	4101	2004
410685	4106852	Cruzmaltina	Paraná	Norte Central Paranaense	4103	2004
410700	4107009	Curiúva	Paraná	Norte Pioneiro Paranaense	4104	2004
410710	4107108	Diamante do Norte	Paraná	Noroeste Paranaense	4101	2004
410712	4107124	Diamante do Sul	Paraná	Oeste Paranaense	4106	2004
410715	4107157	Diamante D'Oeste	Paraná	Oeste Paranaense	4106	2004
410720	4107207	Dois Vizinhos	Paraná	Sudoeste Paranaense	4107	2004
410725	4107256	Douradina	Paraná	Noroeste Paranaense	4101	2004
410730	4107306	Doutor Camargo	Paraná	Norte Central Paranaense	4103	2004
412863	4128633	Doutor Ulysses	Paraná	Metropolitana de Curitiba	4110	2004
410740	4107405	Enéas Marques	Paraná	Sudoeste Paranaense	4107	2004
410750	4107504	Engenheiro Beltrão	Paraná	Centro Ocidental Paranaense	4102	2004
410753	4107538	Entre Rios do Oeste	Paraná	Oeste Paranaense	4106	2004
410752	4107520	Esperança Nova	Paraná	Noroeste Paranaense	4101	2004
410754	4107546	Espigão Alto do Iguaçu	Paraná	Centro-Sul Paranaense	4108	2004
410755	4107553	Farol	Paraná	Centro Ocidental Paranaense	4102	2004
410760	4107603	Faxinal	Paraná	Norte Central Paranaense	4103	2004
410765	4107652	Fazenda Rio Grande	Paraná	Metropolitana de Curitiba	4110	2004
410770	4107702	Fênix	Paraná	Centro Ocidental Paranaense	4102	2004
410773	4107736	Fernandes Pinheiro	Paraná	Sudeste Paranaense	4109	2004
410775	4107751	Figueira	Paraná	Norte Pioneiro Paranaense	4104	2004
410785	4107850	Flor da Serra do Sul	Paraná	Sudoeste Paranaense	4107	2004
410780	4107801	Floraí	Paraná	Norte Central Paranaense	4103	2004
410790	4107900	Floresta	Paraná	Norte Central Paranaense	4103	2004
410800	4108007	Florestópolis	Paraná	Norte Central Paranaense	4103	2004
410810	4108106	Flórida	Paraná	Norte Central Paranaense	4103	2004
410820	4108205	Formosa do Oeste	Paraná	Oeste Paranaense	4106	2004
410845	4108452	Foz do Jordão	Paraná	Centro-Sul Paranaense	4108	2004
410832	4108320	Francisco Alves	Paraná	Noroeste Paranaense	4101	2004
410840	4108403	Francisco Beltrão	Paraná	Sudoeste Paranaense	4107	2004
410850	4108502	General Carneiro	Paraná	Sudeste Paranaense	4109	2004
410855	4108551	Godoy Moreira	Paraná	Norte Central Paranaense	4103	2004
410860	4108601	Goioerê	Paraná	Centro Ocidental Paranaense	4102	2004
410865	4108650	Goioxim	Paraná	Centro-Sul Paranaense	4108	2004
410870	4108700	Grandes Rios	Paraná	Norte Central Paranaense	4103	2004
410880	4108809	Guaíra	Paraná	Oeste Paranaense	4106	2004
410890	4108908	Guairaçá	Paraná	Noroeste Paranaense	4101	2004
410895	4108957	Guamiranga	Paraná	Sudeste Paranaense	4109	2004
410900	4109005	Guapirama	Paraná	Norte Pioneiro Paranaense	4104	2004
410910	4109104	Guaporema	Paraná	Noroeste Paranaense	4101	2004
410920	4109203	Guaraci	Paraná	Norte Central Paranaense	4103	2004
410930	4109302	Guaraniaçu	Paraná	Oeste Paranaense	4106	2004
410940	4109401	Guarapuava	Paraná	Centro-Sul Paranaense	4108	2004
410950	4109500	Guaraqueçaba	Paraná	Metropolitana de Curitiba	4110	2004
410960	4109609	Guaratuba	Paraná	Metropolitana de Curitiba	4110	2004
410965	4109658	Honório Serpa	Paraná	Centro-Sul Paranaense	4108	2004
410970	4109708	Ibaiti	Paraná	Norte Pioneiro Paranaense	4104	2004
410975	4109757	Ibema	Paraná	Oeste Paranaense	4106	2004
410980	4109807	Ibiporã	Paraná	Norte Central Paranaense	4103	2004
410990	4109906	Icaraíma	Paraná	Noroeste Paranaense	4101	2004
411000	4110003	Iguaraçu	Paraná	Norte Central Paranaense	4103	2004
411005	4110052	Iguatu	Paraná	Oeste Paranaense	4106	2004
411007	4110078	Imbaú	Paraná	Centro Oriental Paranaense	4105	2004
411010	4110102	Imbituva	Paraná	Sudeste Paranaense	4109	2004
411020	4110201	Inácio Martins	Paraná	Centro-Sul Paranaense	4108	2004
411030	4110300	Inajá	Paraná	Noroeste Paranaense	4101	2004
411040	4110409	Indianópolis	Paraná	Noroeste Paranaense	4101	2004
411050	4110508	Ipiranga	Paraná	Sudeste Paranaense	4109	2004
411060	4110607	Iporã	Paraná	Noroeste Paranaense	4101	2004
411065	4110656	Iracema do Oeste	Paraná	Oeste Paranaense	4106	2004
411070	4110706	Irati	Paraná	Sudeste Paranaense	4109	2004
411080	4110805	Iretama	Paraná	Centro Ocidental Paranaense	4102	2004
411090	4110904	Itaguajé	Paraná	Norte Central Paranaense	4103	2004
411095	4110953	Itaipulândia	Paraná	Oeste Paranaense	4106	2004
411100	4111001	Itambaracá	Paraná	Norte Pioneiro Paranaense	4104	2004
411110	4111100	Itambé	Paraná	Norte Central Paranaense	4103	2004
411120	4111209	Itapejara d'Oeste	Paraná	Sudoeste Paranaense	4107	2004
411125	4111258	Itaperuçu	Paraná	Metropolitana de Curitiba	4110	2004
411130	4111308	Itaúna do Sul	Paraná	Noroeste Paranaense	4101	2004
411140	4111407	Ivaí	Paraná	Sudeste Paranaense	4109	2004
411150	4111506	Ivaiporã	Paraná	Norte Central Paranaense	4103	2004
411155	4111555	Ivaté	Paraná	Noroeste Paranaense	4101	2004
411160	4111605	Ivatuba	Paraná	Norte Central Paranaense	4103	2004
411170	4111704	Jaboti	Paraná	Norte Pioneiro Paranaense	4104	2004
411180	4111803	Jacarezinho	Paraná	Norte Pioneiro Paranaense	4104	2004
411190	4111902	Jaguapitã	Paraná	Norte Central Paranaense	4103	2004
411200	4112009	Jaguariaíva	Paraná	Centro Oriental Paranaense	4105	2004
411210	4112108	Jandaia do Sul	Paraná	Norte Central Paranaense	4103	2004
411220	4112207	Janiópolis	Paraná	Centro Ocidental Paranaense	4102	2004
411230	4112306	Japira	Paraná	Norte Pioneiro Paranaense	4104	2004
411240	4112405	Japurá	Paraná	Noroeste Paranaense	4101	2004
411250	4112504	Jardim Alegre	Paraná	Norte Central Paranaense	4103	2004
411260	4112603	Jardim Olinda	Paraná	Noroeste Paranaense	4101	2004
411270	4112702	Jataizinho	Paraná	Norte Pioneiro Paranaense	4104	2004
411275	4112751	Jesuítas	Paraná	Oeste Paranaense	4106	2004
411280	4112801	Joaquim Távora	Paraná	Norte Pioneiro Paranaense	4104	2004
411290	4112900	Jundiaí do Sul	Paraná	Norte Pioneiro Paranaense	4104	2004
411295	4112959	Juranda	Paraná	Centro Ocidental Paranaense	4102	2004
411300	4113007	Jussara	Paraná	Noroeste Paranaense	4101	2004
411310	4113106	Kaloré	Paraná	Norte Central Paranaense	4103	2004
411320	4113205	Lapa	Paraná	Metropolitana de Curitiba	4110	2004
411325	4113254	Laranjal	Paraná	Centro-Sul Paranaense	4108	2004
411330	4113304	Laranjeiras do Sul	Paraná	Centro-Sul Paranaense	4108	2004
411340	4113403	Leópolis	Paraná	Norte Pioneiro Paranaense	4104	2004
411342	4113429	Lidianópolis	Paraná	Norte Central Paranaense	4103	2004
411345	4113452	Lindoeste	Paraná	Oeste Paranaense	4106	2004
411350	4113502	Loanda	Paraná	Noroeste Paranaense	4101	2004
411360	4113601	Lobato	Paraná	Norte Central Paranaense	4103	2004
411373	4113734	Luiziana	Paraná	Centro Ocidental Paranaense	4102	2004
411375	4113759	Lunardelli	Paraná	Norte Central Paranaense	4103	2004
411380	4113809	Lupionópolis	Paraná	Norte Central Paranaense	4103	2004
411390	4113908	Mallet	Paraná	Sudeste Paranaense	4109	2004
411400	4114005	Mamborê	Paraná	Centro Ocidental Paranaense	4102	2004
411410	4114104	Mandaguaçu	Paraná	Norte Central Paranaense	4103	2004
411420	4114203	Mandaguari	Paraná	Norte Central Paranaense	4103	2004
411430	4114302	Mandirituba	Paraná	Metropolitana de Curitiba	4110	2004
411435	4114351	Manfrinópolis	Paraná	Sudoeste Paranaense	4107	2004
411440	4114401	Mangueirinha	Paraná	Centro-Sul Paranaense	4108	2004
411450	4114500	Manoel Ribas	Paraná	Norte Central Paranaense	4103	2004
411460	4114609	Marechal Cândido Rondon	Paraná	Oeste Paranaense	4106	2004
411470	4114708	Maria Helena	Paraná	Noroeste Paranaense	4101	2004
411480	4114807	Marialva	Paraná	Norte Central Paranaense	4103	2004
411490	4114906	Marilândia do Sul	Paraná	Norte Central Paranaense	4103	2004
411500	4115002	Marilena	Paraná	Noroeste Paranaense	4101	2004
411510	4115101	Mariluz	Paraná	Noroeste Paranaense	4101	2004
411530	4115309	Mariópolis	Paraná	Sudoeste Paranaense	4107	2004
411535	4115358	Maripá	Paraná	Oeste Paranaense	4106	2004
411540	4115408	Marmeleiro	Paraná	Sudoeste Paranaense	4107	2004
411545	4115457	Marquinho	Paraná	Centro-Sul Paranaense	4108	2004
411550	4115507	Marumbi	Paraná	Norte Central Paranaense	4103	2004
411560	4115606	Matelândia	Paraná	Oeste Paranaense	4106	2004
411570	4115705	Matinhos	Paraná	Metropolitana de Curitiba	4110	2004
411573	4115739	Mato Rico	Paraná	Centro-Sul Paranaense	4108	2004
411575	4115754	Mauá da Serra	Paraná	Norte Central Paranaense	4103	2004
411580	4115804	Medianeira	Paraná	Oeste Paranaense	4106	2004
411585	4115853	Mercedes	Paraná	Oeste Paranaense	4106	2004
411590	4115903	Mirador	Paraná	Noroeste Paranaense	4101	2004
411600	4116000	Miraselva	Paraná	Norte Central Paranaense	4103	2004
411605	4116059	Missal	Paraná	Oeste Paranaense	4106	2004
411610	4116109	Moreira Sales	Paraná	Centro Ocidental Paranaense	4102	2004
411620	4116208	Morretes	Paraná	Metropolitana de Curitiba	4110	2004
411630	4116307	Munhoz de Melo	Paraná	Norte Central Paranaense	4103	2004
411640	4116406	Nossa Senhora das Graças	Paraná	Norte Central Paranaense	4103	2004
411650	4116505	Nova Aliança do Ivaí	Paraná	Noroeste Paranaense	4101	2004
411660	4116604	Nova América da Colina	Paraná	Norte Pioneiro Paranaense	4104	2004
411670	4116703	Nova Aurora	Paraná	Oeste Paranaense	4106	2004
411680	4116802	Nova Cantu	Paraná	Centro Ocidental Paranaense	4102	2004
411690	4116901	Nova Esperança	Paraná	Norte Central Paranaense	4103	2004
411695	4116950	Nova Esperança do Sudoeste	Paraná	Sudoeste Paranaense	4107	2004
411700	4117008	Nova Fátima	Paraná	Norte Pioneiro Paranaense	4104	2004
411705	4117057	Nova Laranjeiras	Paraná	Centro-Sul Paranaense	4108	2004
411710	4117107	Nova Londrina	Paraná	Noroeste Paranaense	4101	2004
411720	4117206	Nova Olímpia	Paraná	Noroeste Paranaense	4101	2004
411725	4117255	Nova Prata do Iguaçu	Paraná	Sudoeste Paranaense	4107	2004
411721	4117214	Nova Santa Bárbara	Paraná	Norte Pioneiro Paranaense	4104	2004
411722	4117222	Nova Santa Rosa	Paraná	Oeste Paranaense	4106	2004
411727	4117271	Nova Tebas	Paraná	Norte Central Paranaense	4103	2004
411729	4117297	Novo Itacolomi	Paraná	Norte Central Paranaense	4103	2004
411730	4117305	Ortigueira	Paraná	Centro Oriental Paranaense	4105	2004
411740	4117404	Ourizona	Paraná	Norte Central Paranaense	4103	2004
411745	4117453	Ouro Verde do Oeste	Paraná	Oeste Paranaense	4106	2004
411750	4117503	Paiçandu	Paraná	Norte Central Paranaense	4103	2004
411760	4117602	Palmas	Paraná	Centro-Sul Paranaense	4108	2004
411770	4117701	Palmeira	Paraná	Centro Oriental Paranaense	4105	2004
411780	4117800	Palmital	Paraná	Centro-Sul Paranaense	4108	2004
411790	4117909	Palotina	Paraná	Oeste Paranaense	4106	2004
411800	4118006	Paraíso do Norte	Paraná	Noroeste Paranaense	4101	2004
411810	4118105	Paranacity	Paraná	Noroeste Paranaense	4101	2004
411820	4118204	Paranaguá	Paraná	Metropolitana de Curitiba	4110	2004
411830	4118303	Paranapoema	Paraná	Noroeste Paranaense	4101	2004
411840	4118402	Paranavaí	Paraná	Noroeste Paranaense	4101	2004
411845	4118451	Pato Bragado	Paraná	Oeste Paranaense	4106	2004
411850	4118501	Pato Branco	Paraná	Sudoeste Paranaense	4107	2004
411860	4118600	Paula Freitas	Paraná	Sudeste Paranaense	4109	2004
411870	4118709	Paulo Frontin	Paraná	Sudeste Paranaense	4109	2004
411880	4118808	Peabiru	Paraná	Centro Ocidental Paranaense	4102	2004
411885	4118857	Perobal	Paraná	Noroeste Paranaense	4101	2004
411890	4118907	Pérola	Paraná	Noroeste Paranaense	4101	2004
411900	4119004	Pérola d'Oeste	Paraná	Sudoeste Paranaense	4107	2004
411910	4119103	Piên	Paraná	Metropolitana de Curitiba	4110	2004
411915	4119152	Pinhais	Paraná	Metropolitana de Curitiba	4110	2004
411925	4119251	Pinhal de São Bento	Paraná	Sudoeste Paranaense	4107	2004
411920	4119202	Pinhalão	Paraná	Norte Pioneiro Paranaense	4104	2004
411930	4119301	Pinhão	Paraná	Centro-Sul Paranaense	4108	2004
411940	4119400	Piraí do Sul	Paraná	Centro Oriental Paranaense	4105	2004
411950	4119509	Piraquara	Paraná	Metropolitana de Curitiba	4110	2004
411960	4119608	Pitanga	Paraná	Centro-Sul Paranaense	4108	2004
411965	4119657	Pitangueiras	Paraná	Norte Central Paranaense	4103	2004
411970	4119707	Planaltina do Paraná	Paraná	Noroeste Paranaense	4101	2004
411980	4119806	Planalto	Paraná	Sudoeste Paranaense	4107	2004
411990	4119905	Ponta Grossa	Paraná	Centro Oriental Paranaense	4105	2004
411995	4119954	Pontal do Paraná	Paraná	Metropolitana de Curitiba	4110	2004
412000	4120002	Porecatu	Paraná	Norte Central Paranaense	4103	2004
412010	4120101	Porto Amazonas (PR	Paraná	Metropolitana de Curitiba	4110	2004
412015	4120150	Porto Barreiro	Paraná	Centro-Sul Paranaense	4108	2004
412020	4120200	Porto Rico	Paraná	Noroeste Paranaense	4101	2004
412030	4120309	Porto Vitória	Paraná	Sudeste Paranaense	4109	2004
412033	4120333	Prado Ferreira	Paraná	Norte Central Paranaense	4103	2004
412035	4120358	Pranchita	Paraná	Sudoeste Paranaense	4107	2004
412040	4120408	Presidente Castelo Branco	Paraná	Norte Central Paranaense	4103	2004
412050	4120507	Primeiro de Maio	Paraná	Norte Central Paranaense	4103	2004
412060	4120606	Prudentópolis	Paraná	Sudeste Paranaense	4109	2004
412065	4120655	Quarto Centenário	Paraná	Centro Ocidental Paranaense	4102	2004
412070	4120705	Quatiguá	Paraná	Norte Pioneiro Paranaense	4104	2004
412080	4120804	Quatro Barras	Paraná	Metropolitana de Curitiba	4110	2004
412085	4120853	Quatro Pontes	Paraná	Oeste Paranaense	4106	2004
412090	4120903	Quedas do Iguaçu	Paraná	Centro-Sul Paranaense	4108	2004
412100	4121000	Querência do Norte	Paraná	Noroeste Paranaense	4101	2004
412110	4121109	Quinta do Sol	Paraná	Centro Ocidental Paranaense	4102	2004
412120	4121208	Quitandinha	Paraná	Metropolitana de Curitiba	4110	2004
412125	4121257	Ramilândia	Paraná	Oeste Paranaense	4106	2004
412130	4121307	Rancho Alegre	Paraná	Norte Pioneiro Paranaense	4104	2004
412135	4121356	Rancho Alegre D'Oeste	Paraná	Centro Ocidental Paranaense	4102	2004
412140	4121406	Realeza	Paraná	Sudoeste Paranaense	4107	2004
412150	4121505	Rebouças	Paraná	Sudeste Paranaense	4109	2004
412160	4121604	Renascença	Paraná	Sudoeste Paranaense	4107	2004
412170	4121703	Reserva	Paraná	Centro Oriental Paranaense	4105	2004
412175	4121752	Reserva do Iguaçu	Paraná	Centro-Sul Paranaense	4108	2004
412180	4121802	Ribeirão Claro	Paraná	Norte Pioneiro Paranaense	4104	2004
412190	4121901	Ribeirão do Pinhal	Paraná	Norte Pioneiro Paranaense	4104	2004
412200	4122008	Rio Azul	Paraná	Sudeste Paranaense	4109	2004
412210	4122107	Rio Bom	Paraná	Norte Central Paranaense	4103	2004
412215	4122156	Rio Bonito do Iguaçu	Paraná	Centro-Sul Paranaense	4108	2004
412217	4122172	Rio Branco do Ivaí	Paraná	Norte Central Paranaense	4103	2004
412220	4122206	Rio Branco do Sul	Paraná	Metropolitana de Curitiba	4110	2004
412230	4122305	Rio Negro	Paraná	Metropolitana de Curitiba	4110	2004
412240	4122404	Rolândia	Paraná	Norte Central Paranaense	4103	2004
412250	4122503	Roncador	Paraná	Centro Ocidental Paranaense	4102	2004
412260	4122602	Rondon	Paraná	Noroeste Paranaense	4101	2004
412265	4122651	Rosário do Ivaí	Paraná	Norte Central Paranaense	4103	2004
412270	4122701	Sabáudia	Paraná	Norte Central Paranaense	4103	2004
412280	4122800	Salgado Filho	Paraná	Sudoeste Paranaense	4107	2004
412290	4122909	Salto do Itararé	Paraná	Norte Pioneiro Paranaense	4104	2004
412300	4123006	Salto do Lontra	Paraná	Sudoeste Paranaense	4107	2004
412310	4123105	Santa Amélia	Paraná	Norte Pioneiro Paranaense	4104	2004
412320	4123204	Santa Cecília do Pavão	Paraná	Norte Pioneiro Paranaense	4104	2004
412330	4123303	Santa Cruz de Monte Castelo	Paraná	Noroeste Paranaense	4101	2004
412340	4123402	Santa Fé	Paraná	Norte Central Paranaense	4103	2004
412350	4123501	Santa Helena	Paraná	Oeste Paranaense	4106	2004
412360	4123600	Santa Inês	Paraná	Norte Central Paranaense	4103	2004
412370	4123709	Santa Isabel do Ivaí	Paraná	Noroeste Paranaense	4101	2004
412380	4123808	Santa Izabel do Oeste	Paraná	Sudoeste Paranaense	4107	2004
412382	4123824	Santa Lúcia	Paraná	Oeste Paranaense	4106	2004
412385	4123857	Santa Maria do Oeste	Paraná	Centro-Sul Paranaense	4108	2004
412390	4123907	Santa Mariana	Paraná	Norte Pioneiro Paranaense	4104	2004
412395	4123956	Santa Mônica	Paraná	Noroeste Paranaense	4101	2004
412402	4124020	Santa Tereza do Oeste	Paraná	Oeste Paranaense	4106	2004
412405	4124053	Santa Terezinha de Itaipu	Paraná	Oeste Paranaense	4106	2004
412400	4124004	Santana do Itararé	Paraná	Norte Pioneiro Paranaense	4104	2004
412410	4124103	Santo Antônio da Platina	Paraná	Norte Pioneiro Paranaense	4104	2004
412420	4124202	Santo Antônio do Caiuá	Paraná	Noroeste Paranaense	4101	2004
412430	4124301	Santo Antônio do Paraíso	Paraná	Norte Pioneiro Paranaense	4104	2004
412440	4124400	Santo Antônio do Sudoeste	Paraná	Sudoeste Paranaense	4107	2004
412450	4124509	Santo Inácio	Paraná	Norte Central Paranaense	4103	2004
412460	4124608	São Carlos do Ivaí	Paraná	Noroeste Paranaense	4101	2004
412470	4124707	São Jerônimo da Serra	Paraná	Norte Pioneiro Paranaense	4104	2004
412480	4124806	São João	Paraná	Sudoeste Paranaense	4107	2004
412490	4124905	São João do Caiuá	Paraná	Noroeste Paranaense	4101	2004
412500	4125001	São João do Ivaí	Paraná	Norte Central Paranaense	4103	2004
412510	4125100	São João do Triunfo	Paraná	Sudeste Paranaense	4109	2004
412530	4125308	São Jorge do Ivaí	Paraná	Norte Central Paranaense	4103	2004
412535	4125357	São Jorge do Patrocínio	Paraná	Noroeste Paranaense	4101	2004
412520	4125209	São Jorge d'Oeste	Paraná	Sudoeste Paranaense	4107	2004
412540	4125407	São José da Boa Vista	Paraná	Norte Pioneiro Paranaense	4104	2004
412545	4125456	São José das Palmeiras	Paraná	Oeste Paranaense	4106	2004
412550	4125506	São José dos Pinhais	Paraná	Metropolitana de Curitiba	4110	2004
412555	4125555	São Manoel do Paraná	Paraná	Noroeste Paranaense	4101	2004
412560	4125605	São Mateus do Sul	Paraná	Sudeste Paranaense	4109	2004
412570	4125704	São Miguel do Iguaçu	Paraná	Oeste Paranaense	4106	2004
412575	4125753	São Pedro do Iguaçu	Paraná	Oeste Paranaense	4106	2004
412580	4125803	São Pedro do Ivaí	Paraná	Norte Central Paranaense	4103	2004
412590	4125902	São Pedro do Paraná	Paraná	Noroeste Paranaense	4101	2004
412600	4126009	São Sebastião da Amoreira	Paraná	Norte Pioneiro Paranaense	4104	2004
412610	4126108	São Tomé	Paraná	Noroeste Paranaense	4101	2004
412620	4126207	Sapopema	Paraná	Norte Pioneiro Paranaense	4104	2004
412625	4126256	Sarandi	Paraná	Norte Central Paranaense	4103	2004
412627	4126272	Saudade do Iguaçu	Paraná	Sudoeste Paranaense	4107	2004
412630	4126306	Sengés	Paraná	Centro Oriental Paranaense	4105	2004
412635	4126355	Serranópolis do Iguaçu	Paraná	Oeste Paranaense	4106	2004
412640	4126405	Sertaneja	Paraná	Norte Pioneiro Paranaense	4104	2004
412650	4126504	Sertanópolis	Paraná	Norte Central Paranaense	4103	2004
412660	4126603	Siqueira Campos	Paraná	Norte Pioneiro Paranaense	4104	2004
412665	4126652	Sulina	Paraná	Sudoeste Paranaense	4107	2004
412667	4126678	Tamarana	Paraná	Norte Central Paranaense	4103	2004
412670	4126702	Tamboara	Paraná	Noroeste Paranaense	4101	2004
412680	4126801	Tapejara	Paraná	Noroeste Paranaense	4101	2004
412690	4126900	Tapira	Paraná	Noroeste Paranaense	4101	2004
412700	4127007	Teixeira Soares	Paraná	Sudeste Paranaense	4109	2004
412710	4127106	Telêmaco Borba	Paraná	Centro Oriental Paranaense	4105	2004
412720	4127205	Terra Boa	Paraná	Centro Ocidental Paranaense	4102	2004
412730	4127304	Terra Rica	Paraná	Noroeste Paranaense	4101	2004
412740	4127403	Terra Roxa	Paraná	Oeste Paranaense	4106	2004
412750	4127502	Tibagi	Paraná	Centro Oriental Paranaense	4105	2004
412760	4127601	Tijucas do Sul	Paraná	Metropolitana de Curitiba	4110	2004
412770	4127700	Toledo	Paraná	Oeste Paranaense	4106	2004
412780	4127809	Tomazina	Paraná	Norte Pioneiro Paranaense	4104	2004
412785	4127858	Três Barras do Paraná	Paraná	Oeste Paranaense	4106	2004
412788	4127882	Tunas do Paraná	Paraná	Metropolitana de Curitiba	4110	2004
412790	4127908	Tuneiras do Oeste	Paraná	Noroeste Paranaense	4101	2004
412795	4127957	Tupãssi	Paraná	Oeste Paranaense	4106	2004
412796	4127965	Turvo	Paraná	Centro-Sul Paranaense	4108	2004
412800	4128005	Ubiratã	Paraná	Centro Ocidental Paranaense	4102	2004
412810	4128104	Umuarama	Paraná	Noroeste Paranaense	4101	2004
412820	4128203	União da Vitória	Paraná	Sudeste Paranaense	4109	2004
412830	4128302	Uniflor	Paraná	Norte Central Paranaense	4103	2004
412840	4128401	Uraí	Paraná	Norte Pioneiro Paranaense	4104	2004
412853	4128534	Ventania	Paraná	Centro Oriental Paranaense	4105	2004
412855	4128559	Vera Cruz do Oeste	Paraná	Oeste Paranaense	4106	2004
412860	4128609	Verê	Paraná	Sudoeste Paranaense	4107	2004
412865	4128658	Virmond	Paraná	Centro-Sul Paranaense	4108	2004
412870	4128708	Vitorino	Paraná	Sudoeste Paranaense	4107	2004
412850	4128500	Wenceslau Braz	Paraná	Norte Pioneiro Paranaense	4104	2004
412880	4128807	Xambrê	Paraná	Noroeste Paranaense	4101	2004
430003	4300034	Aceguá	Rio Grande do Sul	Sudoeste Rio-grandense	4306	2004
430005	4300059	Água Santa	Rio Grande do Sul	Noroeste Rio-grandense	4301	2004
430010	4300109	Agudo	Rio Grande do Sul	Centro Ocidental Rio-grandense	4303	2004
430020	4300208	Ajuricaba	Rio Grande do Sul	Noroeste Rio-grandense	4301	2004
430030	4300307	Alecrim	Rio Grande do Sul	Noroeste Rio-grandense	4301	2004
430040	4300406	Alegrete	Rio Grande do Sul	Sudoeste Rio-grandense	4306	2004
430045	4300455	Alegria	Rio Grande do Sul	Noroeste Rio-grandense	4301	2004
430047	4300471	Almirante Tamandaré do Sul	Rio Grande do Sul	Noroeste Rio-grandense	4301	2004
430050	4300505	Alpestre	Rio Grande do Sul	Noroeste Rio-grandense	4301	2004
430055	4300554	Alto Alegre	Rio Grande do Sul	Noroeste Rio-grandense	4301	2004
430057	4300570	Alto Feliz	Rio Grande do Sul	Metropolitana de Porto Alegre	4305	2004
430060	4300604	Alvorada	Rio Grande do Sul	Metropolitana de Porto Alegre	4305	2004
430063	4300638	Amaral Ferrador	Rio Grande do Sul	Sudeste Rio-grandense	4307	2004
430064	4300646	Ametista do Sul	Rio Grande do Sul	Noroeste Rio-grandense	4301	2004
430066	4300661	André da Rocha	Rio Grande do Sul	Nordeste Rio-grandense	4302	2004
430070	4300703	Anta Gorda	Rio Grande do Sul	Nordeste Rio-grandense	4302	2004
430080	4300802	Antônio Prado	Rio Grande do Sul	Nordeste Rio-grandense	4302	2004
430085	4300851	Arambaré	Rio Grande do Sul	Metropolitana de Porto Alegre	4305	2004
430087	4300877	Araricá	Rio Grande do Sul	Metropolitana de Porto Alegre	4305	2004
430090	4300901	Aratiba	Rio Grande do Sul	Noroeste Rio-grandense	4301	2004
430100	4301008	Arroio do Meio	Rio Grande do Sul	Centro Oriental Rio-grandense	4304	2004
430107	4301073	Arroio do Padre	Rio Grande do Sul	Sudeste Rio-grandense	4307	2004
430105	4301057	Arroio do Sal	Rio Grande do Sul	Metropolitana de Porto Alegre	4305	2004
430120	4301206	Arroio do Tigre	Rio Grande do Sul	Centro Oriental Rio-grandense	4304	2004
430110	4301107	Arroio dos Ratos	Rio Grande do Sul	Metropolitana de Porto Alegre	4305	2004
430130	4301305	Arroio Grande	Rio Grande do Sul	Sudeste Rio-grandense	4307	2004
430140	4301404	Arvorezinha	Rio Grande do Sul	Nordeste Rio-grandense	4302	2004
430150	4301503	Augusto Pestana	Rio Grande do Sul	Noroeste Rio-grandense	4301	2004
430155	4301552	Áurea	Rio Grande do Sul	Noroeste Rio-grandense	4301	2004
430160	4301602	Bagé	Rio Grande do Sul	Sudoeste Rio-grandense	4306	2004
430163	4301636	Balneário Pinhal	Rio Grande do Sul	Metropolitana de Porto Alegre	4305	2004
430165	4301651	Barão	Rio Grande do Sul	Metropolitana de Porto Alegre	4305	2004
430170	4301701	Barão de Cotegipe	Rio Grande do Sul	Noroeste Rio-grandense	4301	2004
430175	4301750	Barão do Triunfo	Rio Grande do Sul	Metropolitana de Porto Alegre	4305	2004
430185	4301859	Barra do Guarita	Rio Grande do Sul	Noroeste Rio-grandense	4301	2004
430187	4301875	Barra do Quaraí	Rio Grande do Sul	Sudoeste Rio-grandense	4306	2004
430190	4301909	Barra do Ribeiro	Rio Grande do Sul	Metropolitana de Porto Alegre	4305	2004
430192	4301925	Barra do Rio Azul	Rio Grande do Sul	Noroeste Rio-grandense	4301	2004
430195	4301958	Barra Funda	Rio Grande do Sul	Noroeste Rio-grandense	4301	2004
430180	4301800	Barracão	Rio Grande do Sul	Noroeste Rio-grandense	4301	2004
430200	4302006	Barros Cassal	Rio Grande do Sul	Noroeste Rio-grandense	4301	2004
430205	4302055	Benjamin Constant do Sul	Rio Grande do Sul	Noroeste Rio-grandense	4301	2004
430210	4302105	Bento Gonçalves	Rio Grande do Sul	Nordeste Rio-grandense	4302	2004
430215	4302154	Boa Vista das Missões	Rio Grande do Sul	Noroeste Rio-grandense	4301	2004
430220	4302204	Boa Vista do Buricá	Rio Grande do Sul	Noroeste Rio-grandense	4301	2004
430222	4302220	Boa Vista do Cadeado	Rio Grande do Sul	Noroeste Rio-grandense	4301	2004
430223	4302238	Boa Vista do Incra	Rio Grande do Sul	Noroeste Rio-grandense	4301	2004
430225	4302253	Boa Vista do Sul	Rio Grande do Sul	Nordeste Rio-grandense	4302	2004
430230	4302303	Bom Jesus	Rio Grande do Sul	Nordeste Rio-grandense	4302	2004
430235	4302352	Bom Princípio	Rio Grande do Sul	Metropolitana de Porto Alegre	4305	2004
430237	4302378	Bom Progresso	Rio Grande do Sul	Noroeste Rio-grandense	4301	2004
430240	4302402	Bom Retiro do Sul	Rio Grande do Sul	Centro Oriental Rio-grandense	4304	2004
430245	4302451	Boqueirão do Leão	Rio Grande do Sul	Centro Oriental Rio-grandense	4304	2004
430250	4302501	Bossoroca	Rio Grande do Sul	Noroeste Rio-grandense	4301	2004
430258	4302584	Bozano	Rio Grande do Sul	Noroeste Rio-grandense	4301	2004
430260	4302600	Braga	Rio Grande do Sul	Noroeste Rio-grandense	4301	2004
430265	4302659	Brochier	Rio Grande do Sul	Metropolitana de Porto Alegre	4305	2004
430270	4302709	Butiá	Rio Grande do Sul	Metropolitana de Porto Alegre	4305	2004
430280	4302808	Caçapava do Sul	Rio Grande do Sul	Sudeste Rio-grandense	4307	2004
430290	4302907	Cacequi	Rio Grande do Sul	Centro Ocidental Rio-grandense	4303	2004
430300	4303004	Cachoeira do Sul	Rio Grande do Sul	Centro Oriental Rio-grandense	4304	2004
430310	4303103	Cachoeirinha	Rio Grande do Sul	Metropolitana de Porto Alegre	4305	2004
430320	4303202	Cacique Doble	Rio Grande do Sul	Noroeste Rio-grandense	4301	2004
430330	4303301	Caibaté	Rio Grande do Sul	Noroeste Rio-grandense	4301	2004
430340	4303400	Caiçara	Rio Grande do Sul	Noroeste Rio-grandense	4301	2004
430350	4303509	Camaquã	Rio Grande do Sul	Metropolitana de Porto Alegre	4305	2004
430355	4303558	Camargo	Rio Grande do Sul	Noroeste Rio-grandense	4301	2004
430360	4303608	Cambará do Sul	Rio Grande do Sul	Nordeste Rio-grandense	4302	2004
430367	4303673	Campestre da Serra	Rio Grande do Sul	Nordeste Rio-grandense	4302	2004
430370	4303707	Campina das Missões	Rio Grande do Sul	Noroeste Rio-grandense	4301	2004
430380	4303806	Campinas do Sul	Rio Grande do Sul	Noroeste Rio-grandense	4301	2004
430390	4303905	Campo Bom	Rio Grande do Sul	Metropolitana de Porto Alegre	4305	2004
430400	4304002	Campo Novo	Rio Grande do Sul	Noroeste Rio-grandense	4301	2004
430410	4304101	Campos Borges	Rio Grande do Sul	Noroeste Rio-grandense	4301	2004
430420	4304200	Candelária	Rio Grande do Sul	Centro Oriental Rio-grandense	4304	2004
430430	4304309	Cândido Godói	Rio Grande do Sul	Noroeste Rio-grandense	4301	2004
430435	4304358	Candiota	Rio Grande do Sul	Sudeste Rio-grandense	4307	2004
430440	4304408	Canela	Rio Grande do Sul	Metropolitana de Porto Alegre	4305	2004
430450	4304507	Canguçu	Rio Grande do Sul	Sudeste Rio-grandense	4307	2004
430460	4304606	Canoas	Rio Grande do Sul	Metropolitana de Porto Alegre	4305	2004
430461	4304614	Canudos do Vale	Rio Grande do Sul	Centro Oriental Rio-grandense	4304	2004
430462	4304622	Capão Bonito do Sul	Rio Grande do Sul	Nordeste Rio-grandense	4302	2004
430463	4304630	Capão da Canoa	Rio Grande do Sul	Metropolitana de Porto Alegre	4305	2004
430465	4304655	Capão do Cipó	Rio Grande do Sul	Centro Ocidental Rio-grandense	4303	2004
430466	4304663	Capão do Leão	Rio Grande do Sul	Sudeste Rio-grandense	4307	2004
430468	4304689	Capela de Santana	Rio Grande do Sul	Metropolitana de Porto Alegre	4305	2004
430469	4304697	Capitão	Rio Grande do Sul	Centro Oriental Rio-grandense	4304	2004
430467	4304671	Capivari do Sul	Rio Grande do Sul	Metropolitana de Porto Alegre	4305	2004
430471	4304713	Caraá	Rio Grande do Sul	Metropolitana de Porto Alegre	4305	2004
430470	4304705	Carazinho	Rio Grande do Sul	Noroeste Rio-grandense	4301	2004
430480	4304804	Carlos Barbosa	Rio Grande do Sul	Nordeste Rio-grandense	4302	2004
430485	4304853	Carlos Gomes	Rio Grande do Sul	Noroeste Rio-grandense	4301	2004
430490	4304903	Casca	Rio Grande do Sul	Noroeste Rio-grandense	4301	2004
430495	4304952	Caseiros	Rio Grande do Sul	Noroeste Rio-grandense	4301	2004
430500	4305009	Catuípe	Rio Grande do Sul	Noroeste Rio-grandense	4301	2004
430510	4305108	Caxias do Sul	Rio Grande do Sul	Nordeste Rio-grandense	4302	2004
430511	4305116	Centenário	Rio Grande do Sul	Noroeste Rio-grandense	4301	2004
430512	4305124	Cerrito	Rio Grande do Sul	Sudeste Rio-grandense	4307	2004
430513	4305132	Cerro Branco	Rio Grande do Sul	Centro Oriental Rio-grandense	4304	2004
430515	4305157	Cerro Grande	Rio Grande do Sul	Noroeste Rio-grandense	4301	2004
430517	4305173	Cerro Grande do Sul	Rio Grande do Sul	Metropolitana de Porto Alegre	4305	2004
430520	4305207	Cerro Largo	Rio Grande do Sul	Noroeste Rio-grandense	4301	2004
430530	4305306	Chapada	Rio Grande do Sul	Noroeste Rio-grandense	4301	2004
430535	4305355	Charqueadas	Rio Grande do Sul	Metropolitana de Porto Alegre	4305	2004
430537	4305371	Charrua	Rio Grande do Sul	Noroeste Rio-grandense	4301	2004
430540	4305405	Chiapetta	Rio Grande do Sul	Noroeste Rio-grandense	4301	2004
430543	4305439	Chuí	Rio Grande do Sul	Sudeste Rio-grandense	4307	2004
430544	4305447	Chuvisca	Rio Grande do Sul	Metropolitana de Porto Alegre	4305	2004
430545	4305454	Cidreira	Rio Grande do Sul	Metropolitana de Porto Alegre	4305	2004
430550	4305504	Ciríaco	Rio Grande do Sul	Noroeste Rio-grandense	4301	2004
430558	4305587	Colinas	Rio Grande do Sul	Centro Oriental Rio-grandense	4304	2004
430560	4305603	Colorado	Rio Grande do Sul	Noroeste Rio-grandense	4301	2004
430570	4305702	Condor	Rio Grande do Sul	Noroeste Rio-grandense	4301	2004
430580	4305801	Constantina	Rio Grande do Sul	Noroeste Rio-grandense	4301	2004
430583	4305835	Coqueiro Baixo	Rio Grande do Sul	Centro Oriental Rio-grandense	4304	2004
430585	4305850	Coqueiros do Sul	Rio Grande do Sul	Noroeste Rio-grandense	4301	2004
430587	4305871	Coronel Barros	Rio Grande do Sul	Noroeste Rio-grandense	4301	2004
430590	4305900	Coronel Bicaco	Rio Grande do Sul	Noroeste Rio-grandense	4301	2004
430593	4305934	Coronel Pilar	Rio Grande do Sul	Nordeste Rio-grandense	4302	2004
430595	4305959	Cotiporã	Rio Grande do Sul	Nordeste Rio-grandense	4302	2004
430597	4305975	Coxilha	Rio Grande do Sul	Noroeste Rio-grandense	4301	2004
430600	4306007	Crissiumal	Rio Grande do Sul	Noroeste Rio-grandense	4301	2004
430605	4306056	Cristal	Rio Grande do Sul	Sudeste Rio-grandense	4307	2004
430607	4306072	Cristal do Sul	Rio Grande do Sul	Noroeste Rio-grandense	4301	2004
430610	4306106	Cruz Alta	Rio Grande do Sul	Noroeste Rio-grandense	4301	2004
430613	4306130	Cruzaltense	Rio Grande do Sul	Noroeste Rio-grandense	4301	2004
430620	4306205	Cruzeiro do Sul	Rio Grande do Sul	Centro Oriental Rio-grandense	4304	2004
430630	4306304	David Canabarro	Rio Grande do Sul	Noroeste Rio-grandense	4301	2004
430632	4306320	Derrubadas	Rio Grande do Sul	Noroeste Rio-grandense	4301	2004
430635	4306353	Dezesseis de Novembro	Rio Grande do Sul	Noroeste Rio-grandense	4301	2004
430637	4306379	Dilermando de Aguiar	Rio Grande do Sul	Centro Ocidental Rio-grandense	4303	2004
430640	4306403	Dois Irmãos	Rio Grande do Sul	Metropolitana de Porto Alegre	4305	2004
430642	4306429	Dois Irmãos das Missões	Rio Grande do Sul	Noroeste Rio-grandense	4301	2004
430645	4306452	Dois Lajeados	Rio Grande do Sul	Nordeste Rio-grandense	4302	2004
430650	4306502	Dom Feliciano	Rio Grande do Sul	Metropolitana de Porto Alegre	4305	2004
430660	4306601	Dom Pedrito	Rio Grande do Sul	Sudoeste Rio-grandense	4306	2004
430655	4306551	Dom Pedro de Alcântara	Rio Grande do Sul	Metropolitana de Porto Alegre	4305	2004
430670	4306700	Dona Francisca	Rio Grande do Sul	Centro Ocidental Rio-grandense	4303	2004
430673	4306734	Doutor Maurício Cardoso	Rio Grande do Sul	Noroeste Rio-grandense	4301	2004
430675	4306759	Doutor Ricardo	Rio Grande do Sul	Centro Oriental Rio-grandense	4304	2004
430676	4306767	Eldorado do Sul	Rio Grande do Sul	Metropolitana de Porto Alegre	4305	2004
430680	4306809	Encantado	Rio Grande do Sul	Centro Oriental Rio-grandense	4304	2004
430690	4306908	Encruzilhada do Sul	Rio Grande do Sul	Sudeste Rio-grandense	4307	2004
430692	4306924	Engenho Velho	Rio Grande do Sul	Noroeste Rio-grandense	4301	2004
430695	4306957	Entre Rios do Sul	Rio Grande do Sul	Noroeste Rio-grandense	4301	2004
430693	4306932	Entre-Ijuís	Rio Grande do Sul	Noroeste Rio-grandense	4301	2004
430697	4306973	Erebango	Rio Grande do Sul	Noroeste Rio-grandense	4301	2004
430700	4307005	Erechim	Rio Grande do Sul	Noroeste Rio-grandense	4301	2004
430705	4307054	Ernestina	Rio Grande do Sul	Noroeste Rio-grandense	4301	2004
430720	4307203	Erval Grande	Rio Grande do Sul	Noroeste Rio-grandense	4301	2004
430730	4307302	Erval Seco	Rio Grande do Sul	Noroeste Rio-grandense	4301	2004
430740	4307401	Esmeralda	Rio Grande do Sul	Nordeste Rio-grandense	4302	2004
430745	4307450	Esperança do Sul	Rio Grande do Sul	Noroeste Rio-grandense	4301	2004
430750	4307500	Espumoso	Rio Grande do Sul	Noroeste Rio-grandense	4301	2004
430755	4307559	Estação	Rio Grande do Sul	Noroeste Rio-grandense	4301	2004
430760	4307609	Estância Velha	Rio Grande do Sul	Metropolitana de Porto Alegre	4305	2004
430770	4307708	Esteio	Rio Grande do Sul	Metropolitana de Porto Alegre	4305	2004
430780	4307807	Estrela	Rio Grande do Sul	Centro Oriental Rio-grandense	4304	2004
430781	4307815	Estrela Velha	Rio Grande do Sul	Centro Oriental Rio-grandense	4304	2004
430783	4307831	Eugênio de Castro	Rio Grande do Sul	Noroeste Rio-grandense	4301	2004
430786	4307864	Fagundes Varela	Rio Grande do Sul	Nordeste Rio-grandense	4302	2004
430790	4307906	Farroupilha	Rio Grande do Sul	Nordeste Rio-grandense	4302	2004
430800	4308003	Faxinal do Soturno	Rio Grande do Sul	Centro Ocidental Rio-grandense	4303	2004
430805	4308052	Faxinalzinho	Rio Grande do Sul	Noroeste Rio-grandense	4301	2004
430807	4308078	Fazenda Vilanova	Rio Grande do Sul	Centro Oriental Rio-grandense	4304	2004
430810	4308102	Feliz	Rio Grande do Sul	Metropolitana de Porto Alegre	4305	2004
430820	4308201	Flores da Cunha	Rio Grande do Sul	Nordeste Rio-grandense	4302	2004
430825	4308250	Floriano Peixoto	Rio Grande do Sul	Noroeste Rio-grandense	4301	2004
430830	4308300	Fontoura Xavier	Rio Grande do Sul	Noroeste Rio-grandense	4301	2004
430840	4308409	Formigueiro	Rio Grande do Sul	Centro Ocidental Rio-grandense	4303	2004
430843	4308433	Forquetinha	Rio Grande do Sul	Centro Oriental Rio-grandense	4304	2004
430845	4308458	Fortaleza dos Valos	Rio Grande do Sul	Noroeste Rio-grandense	4301	2004
430850	4308508	Frederico Westphalen	Rio Grande do Sul	Noroeste Rio-grandense	4301	2004
430860	4308607	Garibaldi	Rio Grande do Sul	Nordeste Rio-grandense	4302	2004
430865	4308656	Garruchos	Rio Grande do Sul	Sudoeste Rio-grandense	4306	2004
430870	4308706	Gaurama	Rio Grande do Sul	Noroeste Rio-grandense	4301	2004
430880	4308805	General Câmara	Rio Grande do Sul	Metropolitana de Porto Alegre	4305	2004
430885	4308854	Gentil	Rio Grande do Sul	Noroeste Rio-grandense	4301	2004
430890	4308904	Getúlio Vargas	Rio Grande do Sul	Noroeste Rio-grandense	4301	2004
430900	4309001	Giruá	Rio Grande do Sul	Noroeste Rio-grandense	4301	2004
430905	4309050	Glorinha	Rio Grande do Sul	Metropolitana de Porto Alegre	4305	2004
430910	4309100	Gramado	Rio Grande do Sul	Metropolitana de Porto Alegre	4305	2004
430912	4309126	Gramado dos Loureiros	Rio Grande do Sul	Noroeste Rio-grandense	4301	2004
430915	4309159	Gramado Xavier	Rio Grande do Sul	Centro Oriental Rio-grandense	4304	2004
430920	4309209	Gravataí	Rio Grande do Sul	Metropolitana de Porto Alegre	4305	2004
430925	4309258	Guabiju	Rio Grande do Sul	Nordeste Rio-grandense	4302	2004
430930	4309308	Guaíba	Rio Grande do Sul	Metropolitana de Porto Alegre	4305	2004
430940	4309407	Guaporé	Rio Grande do Sul	Nordeste Rio-grandense	4302	2004
430950	4309506	Guarani das Missões	Rio Grande do Sul	Noroeste Rio-grandense	4301	2004
430955	4309555	Harmonia	Rio Grande do Sul	Metropolitana de Porto Alegre	4305	2004
430710	4307104	Herval	Rio Grande do Sul	Sudeste Rio-grandense	4307	2004
430957	4309571	Herveiras	Rio Grande do Sul	Centro Oriental Rio-grandense	4304	2004
430960	4309605	Horizontina	Rio Grande do Sul	Noroeste Rio-grandense	4301	2004
430965	4309654	Hulha Negra	Rio Grande do Sul	Sudoeste Rio-grandense	4306	2004
430970	4309704	Humaitá	Rio Grande do Sul	Noroeste Rio-grandense	4301	2004
430975	4309753	Ibarama	Rio Grande do Sul	Centro Oriental Rio-grandense	4304	2004
430980	4309803	Ibiaçá	Rio Grande do Sul	Noroeste Rio-grandense	4301	2004
430990	4309902	Ibiraiaras	Rio Grande do Sul	Noroeste Rio-grandense	4301	2004
430995	4309951	Ibirapuitã	Rio Grande do Sul	Noroeste Rio-grandense	4301	2004
431000	4310009	Ibirubá	Rio Grande do Sul	Noroeste Rio-grandense	4301	2004
431010	4310108	Igrejinha	Rio Grande do Sul	Metropolitana de Porto Alegre	4305	2004
431020	4310207	Ijuí	Rio Grande do Sul	Noroeste Rio-grandense	4301	2004
431030	4310306	Ilópolis	Rio Grande do Sul	Nordeste Rio-grandense	4302	2004
431033	4310330	Imbé	Rio Grande do Sul	Metropolitana de Porto Alegre	4305	2004
431036	4310363	Imigrante	Rio Grande do Sul	Centro Oriental Rio-grandense	4304	2004
431040	4310405	Independência	Rio Grande do Sul	Noroeste Rio-grandense	4301	2004
431041	4310413	Inhacorá	Rio Grande do Sul	Noroeste Rio-grandense	4301	2004
431043	4310439	Ipê	Rio Grande do Sul	Nordeste Rio-grandense	4302	2004
431046	4310462	Ipiranga do Sul	Rio Grande do Sul	Noroeste Rio-grandense	4301	2004
431050	4310504	Iraí	Rio Grande do Sul	Noroeste Rio-grandense	4301	2004
431053	4310538	Itaara	Rio Grande do Sul	Centro Ocidental Rio-grandense	4303	2004
431055	4310553	Itacurubi	Rio Grande do Sul	Centro Ocidental Rio-grandense	4303	2004
431057	4310579	Itapuca	Rio Grande do Sul	Nordeste Rio-grandense	4302	2004
431060	4310603	Itaqui	Rio Grande do Sul	Sudoeste Rio-grandense	4306	2004
431065	4310652	Itati	Rio Grande do Sul	Metropolitana de Porto Alegre	4305	2004
431070	4310702	Itatiba do Sul	Rio Grande do Sul	Noroeste Rio-grandense	4301	2004
431075	4310751	Ivorá	Rio Grande do Sul	Centro Ocidental Rio-grandense	4303	2004
431080	4310801	Ivoti	Rio Grande do Sul	Metropolitana de Porto Alegre	4305	2004
431085	4310850	Jaboticaba	Rio Grande do Sul	Noroeste Rio-grandense	4301	2004
431087	4310876	Jacuizinho	Rio Grande do Sul	Noroeste Rio-grandense	4301	2004
431090	4310900	Jacutinga	Rio Grande do Sul	Noroeste Rio-grandense	4301	2004
431100	4311007	Jaguarão	Rio Grande do Sul	Sudeste Rio-grandense	4307	2004
431110	4311106	Jaguari	Rio Grande do Sul	Centro Ocidental Rio-grandense	4303	2004
431112	4311122	Jaquirana	Rio Grande do Sul	Nordeste Rio-grandense	4302	2004
431113	4311130	Jari	Rio Grande do Sul	Centro Ocidental Rio-grandense	4303	2004
431115	4311155	Jóia	Rio Grande do Sul	Noroeste Rio-grandense	4301	2004
431120	4311205	Júlio de Castilhos	Rio Grande do Sul	Centro Ocidental Rio-grandense	4303	2004
431123	4311239	Lagoa Bonita do Sul	Rio Grande do Sul	Centro Oriental Rio-grandense	4304	2004
431127	4311270	Lagoa dos Três Cantos	Rio Grande do Sul	Noroeste Rio-grandense	4301	2004
431130	4311304	Lagoa Vermelha	Rio Grande do Sul	Nordeste Rio-grandense	4302	2004
431125	4311254	Lagoão	Rio Grande do Sul	Noroeste Rio-grandense	4301	2004
431140	4311403	Lajeado	Rio Grande do Sul	Centro Oriental Rio-grandense	4304	2004
431142	4311429	Lajeado do Bugre	Rio Grande do Sul	Noroeste Rio-grandense	4301	2004
431150	4311502	Lavras do Sul	Rio Grande do Sul	Sudoeste Rio-grandense	4306	2004
431160	4311601	Liberato Salzano	Rio Grande do Sul	Noroeste Rio-grandense	4301	2004
431162	4311627	Lindolfo Collor	Rio Grande do Sul	Metropolitana de Porto Alegre	4305	2004
431164	4311643	Linha Nova	Rio Grande do Sul	Metropolitana de Porto Alegre	4305	2004
431171	4311718	Maçambará	Rio Grande do Sul	Sudoeste Rio-grandense	4306	2004
431170	4311700	Machadinho	Rio Grande do Sul	Noroeste Rio-grandense	4301	2004
431173	4311734	Mampituba	Rio Grande do Sul	Metropolitana de Porto Alegre	4305	2004
431175	4311759	Manoel Viana	Rio Grande do Sul	Sudoeste Rio-grandense	4306	2004
431177	4311775	Maquiné	Rio Grande do Sul	Metropolitana de Porto Alegre	4305	2004
431179	4311791	Maratá	Rio Grande do Sul	Metropolitana de Porto Alegre	4305	2004
431180	4311809	Marau	Rio Grande do Sul	Noroeste Rio-grandense	4301	2004
431190	4311908	Marcelino Ramos	Rio Grande do Sul	Noroeste Rio-grandense	4301	2004
431198	4311981	Mariana Pimentel	Rio Grande do Sul	Metropolitana de Porto Alegre	4305	2004
431200	4312005	Mariano Moro	Rio Grande do Sul	Noroeste Rio-grandense	4301	2004
431205	4312054	Marques de Souza	Rio Grande do Sul	Centro Oriental Rio-grandense	4304	2004
431210	4312104	Mata	Rio Grande do Sul	Centro Ocidental Rio-grandense	4303	2004
431213	4312138	Mato Castelhano	Rio Grande do Sul	Noroeste Rio-grandense	4301	2004
431215	4312153	Mato Leitão	Rio Grande do Sul	Centro Oriental Rio-grandense	4304	2004
431217	4312179	Mato Queimado	Rio Grande do Sul	Noroeste Rio-grandense	4301	2004
431220	4312203	Maximiliano de Almeida	Rio Grande do Sul	Noroeste Rio-grandense	4301	2004
431225	4312252	Minas do Leão	Rio Grande do Sul	Metropolitana de Porto Alegre	4305	2004
431230	4312302	Miraguaí	Rio Grande do Sul	Noroeste Rio-grandense	4301	2004
431235	4312351	Montauri	Rio Grande do Sul	Nordeste Rio-grandense	4302	2004
431237	4312377	Monte Alegre dos Campos	Rio Grande do Sul	Nordeste Rio-grandense	4302	2004
431238	4312385	Monte Belo do Sul	Rio Grande do Sul	Nordeste Rio-grandense	4302	2004
431240	4312401	Montenegro	Rio Grande do Sul	Metropolitana de Porto Alegre	4305	2004
431242	4312427	Mormaço	Rio Grande do Sul	Noroeste Rio-grandense	4301	2004
431244	4312443	Morrinhos do Sul	Rio Grande do Sul	Metropolitana de Porto Alegre	4305	2004
431245	4312450	Morro Redondo	Rio Grande do Sul	Sudeste Rio-grandense	4307	2004
431247	4312476	Morro Reuter	Rio Grande do Sul	Metropolitana de Porto Alegre	4305	2004
431250	4312500	Mostardas	Rio Grande do Sul	Metropolitana de Porto Alegre	4305	2004
431260	4312609	Muçum	Rio Grande do Sul	Centro Oriental Rio-grandense	4304	2004
431261	4312617	Muitos Capões	Rio Grande do Sul	Nordeste Rio-grandense	4302	2004
431262	4312625	Muliterno	Rio Grande do Sul	Noroeste Rio-grandense	4301	2004
431265	4312658	Não-Me-Toque	Rio Grande do Sul	Noroeste Rio-grandense	4301	2004
431267	4312674	Nicolau Vergueiro	Rio Grande do Sul	Noroeste Rio-grandense	4301	2004
431270	4312708	Nonoai	Rio Grande do Sul	Noroeste Rio-grandense	4301	2004
431275	4312757	Nova Alvorada	Rio Grande do Sul	Nordeste Rio-grandense	4302	2004
431280	4312807	Nova Araçá	Rio Grande do Sul	Nordeste Rio-grandense	4302	2004
431290	4312906	Nova Bassano	Rio Grande do Sul	Nordeste Rio-grandense	4302	2004
431295	4312955	Nova Boa Vista	Rio Grande do Sul	Noroeste Rio-grandense	4301	2004
431300	4313003	Nova Bréscia	Rio Grande do Sul	Centro Oriental Rio-grandense	4304	2004
431301	4313011	Nova Candelária	Rio Grande do Sul	Noroeste Rio-grandense	4301	2004
431303	4313037	Nova Esperança do Sul	Rio Grande do Sul	Centro Ocidental Rio-grandense	4303	2004
431306	4313060	Nova Hartz	Rio Grande do Sul	Metropolitana de Porto Alegre	4305	2004
431308	4313086	Nova Pádua	Rio Grande do Sul	Nordeste Rio-grandense	4302	2004
431310	4313102	Nova Palma	Rio Grande do Sul	Centro Ocidental Rio-grandense	4303	2004
431320	4313201	Nova Petrópolis	Rio Grande do Sul	Metropolitana de Porto Alegre	4305	2004
431330	4313300	Nova Prata	Rio Grande do Sul	Nordeste Rio-grandense	4302	2004
431333	4313334	Nova Ramada	Rio Grande do Sul	Noroeste Rio-grandense	4301	2004
431335	4313359	Nova Roma do Sul	Rio Grande do Sul	Nordeste Rio-grandense	4302	2004
431337	4313375	Nova Santa Rita	Rio Grande do Sul	Metropolitana de Porto Alegre	4305	2004
431349	4313490	Novo Barreiro	Rio Grande do Sul	Noroeste Rio-grandense	4301	2004
431339	4313391	Novo Cabrais	Rio Grande do Sul	Centro Oriental Rio-grandense	4304	2004
431340	4313409	Novo Hamburgo	Rio Grande do Sul	Metropolitana de Porto Alegre	4305	2004
431342	4313425	Novo Machado	Rio Grande do Sul	Noroeste Rio-grandense	4301	2004
431344	4313441	Novo Tiradentes	Rio Grande do Sul	Noroeste Rio-grandense	4301	2004
431346	4313466	Novo Xingu	Rio Grande do Sul	Noroeste Rio-grandense	4301	2004
431350	4313508	Osório	Rio Grande do Sul	Metropolitana de Porto Alegre	4305	2004
431360	4313607	Paim Filho	Rio Grande do Sul	Noroeste Rio-grandense	4301	2004
431365	4313656	Palmares do Sul	Rio Grande do Sul	Metropolitana de Porto Alegre	4305	2004
431370	4313706	Palmeira das Missões	Rio Grande do Sul	Noroeste Rio-grandense	4301	2004
431380	4313805	Palmitinho	Rio Grande do Sul	Noroeste Rio-grandense	4301	2004
431390	4313904	Panambi	Rio Grande do Sul	Noroeste Rio-grandense	4301	2004
431395	4313953	Pantano Grande	Rio Grande do Sul	Centro Oriental Rio-grandense	4304	2004
431400	4314001	Paraí	Rio Grande do Sul	Nordeste Rio-grandense	4302	2004
431402	4314027	Paraíso do Sul	Rio Grande do Sul	Centro Oriental Rio-grandense	4304	2004
431403	4314035	Pareci Novo	Rio Grande do Sul	Metropolitana de Porto Alegre	4305	2004
431405	4314050	Parobé	Rio Grande do Sul	Metropolitana de Porto Alegre	4305	2004
431406	4314068	Passa Sete	Rio Grande do Sul	Centro Oriental Rio-grandense	4304	2004
431407	4314076	Passo do Sobrado	Rio Grande do Sul	Centro Oriental Rio-grandense	4304	2004
431410	4314100	Passo Fundo	Rio Grande do Sul	Noroeste Rio-grandense	4301	2004
431413	4314134	Paulo Bento	Rio Grande do Sul	Noroeste Rio-grandense	4301	2004
431415	4314159	Paverama	Rio Grande do Sul	Centro Oriental Rio-grandense	4304	2004
431417	4314175	Pedras Altas	Rio Grande do Sul	Sudeste Rio-grandense	4307	2004
431420	4314209	Pedro Osório	Rio Grande do Sul	Sudeste Rio-grandense	4307	2004
431430	4314308	Pejuçara	Rio Grande do Sul	Noroeste Rio-grandense	4301	2004
431440	4314407	Pelotas	Rio Grande do Sul	Sudeste Rio-grandense	4307	2004
431442	4314423	Picada Café	Rio Grande do Sul	Metropolitana de Porto Alegre	4305	2004
431445	4314456	Pinhal	Rio Grande do Sul	Noroeste Rio-grandense	4301	2004
431446	4314464	Pinhal da Serra	Rio Grande do Sul	Nordeste Rio-grandense	4302	2004
431447	4314472	Pinhal Grande	Rio Grande do Sul	Centro Ocidental Rio-grandense	4303	2004
431449	4314498	Pinheirinho do Vale	Rio Grande do Sul	Noroeste Rio-grandense	4301	2004
431450	4314506	Pinheiro Machado	Rio Grande do Sul	Sudeste Rio-grandense	4307	2004
431454	4314548	Pinto Bandeira	Rio Grande do Sul	Nordeste Rio-grandense	4302	2004
431455	4314555	Pirapó	Rio Grande do Sul	Noroeste Rio-grandense	4301	2004
431460	4314605	Piratini	Rio Grande do Sul	Sudeste Rio-grandense	4307	2004
431470	4314704	Planalto	Rio Grande do Sul	Noroeste Rio-grandense	4301	2004
431475	4314753	Poço das Antas	Rio Grande do Sul	Metropolitana de Porto Alegre	4305	2004
431477	4314779	Pontão	Rio Grande do Sul	Noroeste Rio-grandense	4301	2004
431478	4314787	Ponte Preta	Rio Grande do Sul	Noroeste Rio-grandense	4301	2004
431480	4314803	Portão	Rio Grande do Sul	Metropolitana de Porto Alegre	4305	2004
431490	4314902	Porto Alegre	Rio Grande do Sul	Metropolitana de Porto Alegre	4305	2004
431500	4315008	Porto Lucena	Rio Grande do Sul	Noroeste Rio-grandense	4301	2004
431505	4315057	Porto Mauá	Rio Grande do Sul	Noroeste Rio-grandense	4301	2004
431507	4315073	Porto Vera Cruz	Rio Grande do Sul	Noroeste Rio-grandense	4301	2004
431510	4315107	Porto Xavier	Rio Grande do Sul	Noroeste Rio-grandense	4301	2004
431513	4315131	Pouso Novo	Rio Grande do Sul	Centro Oriental Rio-grandense	4304	2004
431514	4315149	Presidente Lucena	Rio Grande do Sul	Metropolitana de Porto Alegre	4305	2004
431515	4315156	Progresso	Rio Grande do Sul	Centro Oriental Rio-grandense	4304	2004
431517	4315172	Protásio Alves	Rio Grande do Sul	Nordeste Rio-grandense	4302	2004
431520	4315206	Putinga	Rio Grande do Sul	Nordeste Rio-grandense	4302	2004
431530	4315305	Quaraí	Rio Grande do Sul	Sudoeste Rio-grandense	4306	2004
431531	4315313	Quatro Irmãos	Rio Grande do Sul	Noroeste Rio-grandense	4301	2004
431532	4315321	Quevedos	Rio Grande do Sul	Centro Ocidental Rio-grandense	4303	2004
431535	4315354	Quinze de Novembro	Rio Grande do Sul	Noroeste Rio-grandense	4301	2004
431540	4315404	Redentora	Rio Grande do Sul	Noroeste Rio-grandense	4301	2004
431545	4315453	Relvado	Rio Grande do Sul	Centro Oriental Rio-grandense	4304	2004
431550	4315503	Restinga Sêca	Rio Grande do Sul	Centro Ocidental Rio-grandense	4303	2004
431555	4315552	Rio dos Índios	Rio Grande do Sul	Noroeste Rio-grandense	4301	2004
431560	4315602	Rio Grande	Rio Grande do Sul	Sudeste Rio-grandense	4307	2004
431570	4315701	Rio Pardo	Rio Grande do Sul	Centro Oriental Rio-grandense	4304	2004
431575	4315750	Riozinho	Rio Grande do Sul	Metropolitana de Porto Alegre	4305	2004
431580	4315800	Roca Sales	Rio Grande do Sul	Centro Oriental Rio-grandense	4304	2004
431590	4315909	Rodeio Bonito	Rio Grande do Sul	Noroeste Rio-grandense	4301	2004
431595	4315958	Rolador	Rio Grande do Sul	Noroeste Rio-grandense	4301	2004
431600	4316006	Rolante	Rio Grande do Sul	Metropolitana de Porto Alegre	4305	2004
431610	4316105	Ronda Alta	Rio Grande do Sul	Noroeste Rio-grandense	4301	2004
431620	4316204	Rondinha	Rio Grande do Sul	Noroeste Rio-grandense	4301	2004
431630	4316303	Roque Gonzales	Rio Grande do Sul	Noroeste Rio-grandense	4301	2004
431640	4316402	Rosário do Sul	Rio Grande do Sul	Sudoeste Rio-grandense	4306	2004
431642	4316428	Sagrada Família	Rio Grande do Sul	Noroeste Rio-grandense	4301	2004
431643	4316436	Saldanha Marinho	Rio Grande do Sul	Noroeste Rio-grandense	4301	2004
431645	4316451	Salto do Jacuí	Rio Grande do Sul	Noroeste Rio-grandense	4301	2004
431647	4316477	Salvador das Missões	Rio Grande do Sul	Noroeste Rio-grandense	4301	2004
431650	4316501	Salvador do Sul	Rio Grande do Sul	Metropolitana de Porto Alegre	4305	2004
431660	4316600	Sananduva	Rio Grande do Sul	Noroeste Rio-grandense	4301	2004
431670	4316709	Santa Bárbara do Sul	Rio Grande do Sul	Noroeste Rio-grandense	4301	2004
431673	4316733	Santa Cecília do Sul	Rio Grande do Sul	Noroeste Rio-grandense	4301	2004
431675	4316758	Santa Clara do Sul	Rio Grande do Sul	Centro Oriental Rio-grandense	4304	2004
431680	4316808	Santa Cruz do Sul	Rio Grande do Sul	Centro Oriental Rio-grandense	4304	2004
431697	4316972	Santa Margarida do Sul	Rio Grande do Sul	Sudoeste Rio-grandense	4306	2004
431690	4316907	Santa Maria	Rio Grande do Sul	Centro Ocidental Rio-grandense	4303	2004
431695	4316956	Santa Maria do Herval	Rio Grande do Sul	Metropolitana de Porto Alegre	4305	2004
431720	4317202	Santa Rosa	Rio Grande do Sul	Noroeste Rio-grandense	4301	2004
431725	4317251	Santa Tereza	Rio Grande do Sul	Nordeste Rio-grandense	4302	2004
431730	4317301	Santa Vitória do Palmar	Rio Grande do Sul	Sudeste Rio-grandense	4307	2004
431700	4317004	Santana da Boa Vista (RS	Rio Grande do Sul	Sudeste Rio-grandense	4307	2004
431710	4317103	Sant'Ana do Livramento	Rio Grande do Sul	Sudoeste Rio-grandense	4306	2004
431740	4317400	Santiago	Rio Grande do Sul	Centro Ocidental Rio-grandense	4303	2004
431750	4317509	Santo Ângelo	Rio Grande do Sul	Noroeste Rio-grandense	4301	2004
431760	4317608	Santo Antônio da Patrulha	Rio Grande do Sul	Metropolitana de Porto Alegre	4305	2004
431770	4317707	Santo Antônio das Missões	Rio Grande do Sul	Noroeste Rio-grandense	4301	2004
431755	4317558	Santo Antônio do Palma	Rio Grande do Sul	Noroeste Rio-grandense	4301	2004
431775	4317756	Santo Antônio do Planalto	Rio Grande do Sul	Noroeste Rio-grandense	4301	2004
431780	4317806	Santo Augusto	Rio Grande do Sul	Noroeste Rio-grandense	4301	2004
431790	4317905	Santo Cristo	Rio Grande do Sul	Noroeste Rio-grandense	4301	2004
431795	4317954	Santo Expedito do Sul	Rio Grande do Sul	Noroeste Rio-grandense	4301	2004
431800	4318002	São Borja	Rio Grande do Sul	Sudoeste Rio-grandense	4306	2004
431805	4318051	São Domingos do Sul	Rio Grande do Sul	Noroeste Rio-grandense	4301	2004
431810	4318101	São Francisco de Assis	Rio Grande do Sul	Sudoeste Rio-grandense	4306	2004
431820	4318200	São Francisco de Paula	Rio Grande do Sul	Nordeste Rio-grandense	4302	2004
431830	4318309	São Gabriel	Rio Grande do Sul	Sudoeste Rio-grandense	4306	2004
431840	4318408	São Jerônimo	Rio Grande do Sul	Metropolitana de Porto Alegre	4305	2004
431842	4318424	São João da Urtiga	Rio Grande do Sul	Noroeste Rio-grandense	4301	2004
431843	4318432	São João do Polêsine	Rio Grande do Sul	Centro Ocidental Rio-grandense	4303	2004
431844	4318440	São Jorge	Rio Grande do Sul	Nordeste Rio-grandense	4302	2004
431845	4318457	São José das Missões	Rio Grande do Sul	Noroeste Rio-grandense	4301	2004
431846	4318465	São José do Herval	Rio Grande do Sul	Noroeste Rio-grandense	4301	2004
431848	4318481	São José do Hortêncio	Rio Grande do Sul	Metropolitana de Porto Alegre	4305	2004
431849	4318499	São José do Inhacorá	Rio Grande do Sul	Noroeste Rio-grandense	4301	2004
431850	4318507	São José do Norte	Rio Grande do Sul	Sudeste Rio-grandense	4307	2004
431860	4318606	São José do Ouro	Rio Grande do Sul	Noroeste Rio-grandense	4301	2004
431861	4318614	São José do Sul	Rio Grande do Sul	Metropolitana de Porto Alegre	4305	2004
431862	4318622	São José dos Ausentes	Rio Grande do Sul	Nordeste Rio-grandense	4302	2004
431870	4318705	São Leopoldo	Rio Grande do Sul	Metropolitana de Porto Alegre	4305	2004
431880	4318804	São Lourenço do Sul	Rio Grande do Sul	Sudeste Rio-grandense	4307	2004
431890	4318903	São Luiz Gonzaga	Rio Grande do Sul	Noroeste Rio-grandense	4301	2004
431900	4319000	São Marcos	Rio Grande do Sul	Nordeste Rio-grandense	4302	2004
431910	4319109	São Martinho	Rio Grande do Sul	Noroeste Rio-grandense	4301	2004
431912	4319125	São Martinho da Serra	Rio Grande do Sul	Centro Ocidental Rio-grandense	4303	2004
431915	4319158	São Miguel das Missões	Rio Grande do Sul	Noroeste Rio-grandense	4301	2004
431920	4319208	São Nicolau	Rio Grande do Sul	Noroeste Rio-grandense	4301	2004
431930	4319307	São Paulo das Missões	Rio Grande do Sul	Noroeste Rio-grandense	4301	2004
431935	4319356	São Pedro da Serra	Rio Grande do Sul	Metropolitana de Porto Alegre	4305	2004
431936	4319364	São Pedro das Missões	Rio Grande do Sul	Noroeste Rio-grandense	4301	2004
431937	4319372	São Pedro do Butiá	Rio Grande do Sul	Noroeste Rio-grandense	4301	2004
431940	4319406	São Pedro do Sul	Rio Grande do Sul	Centro Ocidental Rio-grandense	4303	2004
431950	4319505	São Sebastião do Caí	Rio Grande do Sul	Metropolitana de Porto Alegre	4305	2004
431960	4319604	São Sepé	Rio Grande do Sul	Centro Ocidental Rio-grandense	4303	2004
431970	4319703	São Valentim	Rio Grande do Sul	Noroeste Rio-grandense	4301	2004
431971	4319711	São Valentim do Sul	Rio Grande do Sul	Nordeste Rio-grandense	4302	2004
431973	4319737	São Valério do Sul	Rio Grande do Sul	Noroeste Rio-grandense	4301	2004
431975	4319752	São Vendelino	Rio Grande do Sul	Metropolitana de Porto Alegre	4305	2004
431980	4319802	São Vicente do Sul	Rio Grande do Sul	Centro Ocidental Rio-grandense	4303	2004
431990	4319901	Sapiranga	Rio Grande do Sul	Metropolitana de Porto Alegre	4305	2004
432000	4320008	Sapucaia do Sul	Rio Grande do Sul	Metropolitana de Porto Alegre	4305	2004
432010	4320107	Sarandi	Rio Grande do Sul	Noroeste Rio-grandense	4301	2004
432020	4320206	Seberi	Rio Grande do Sul	Noroeste Rio-grandense	4301	2004
432023	4320230	Sede Nova	Rio Grande do Sul	Noroeste Rio-grandense	4301	2004
432026	4320263	Segredo	Rio Grande do Sul	Centro Oriental Rio-grandense	4304	2004
432030	4320305	Selbach	Rio Grande do Sul	Noroeste Rio-grandense	4301	2004
432032	4320321	Senador Salgado Filho	Rio Grande do Sul	Noroeste Rio-grandense	4301	2004
432035	4320354	Sentinela do Sul	Rio Grande do Sul	Metropolitana de Porto Alegre	4305	2004
432040	4320404	Serafina Corrêa	Rio Grande do Sul	Nordeste Rio-grandense	4302	2004
432045	4320453	Sério	Rio Grande do Sul	Centro Oriental Rio-grandense	4304	2004
432050	4320503	Sertão	Rio Grande do Sul	Noroeste Rio-grandense	4301	2004
432055	4320552	Sertão Santana	Rio Grande do Sul	Metropolitana de Porto Alegre	4305	2004
432057	4320578	Sete de Setembro	Rio Grande do Sul	Noroeste Rio-grandense	4301	2004
432060	4320602	Severiano de Almeida	Rio Grande do Sul	Noroeste Rio-grandense	4301	2004
432065	4320651	Silveira Martins	Rio Grande do Sul	Centro Ocidental Rio-grandense	4303	2004
432067	4320677	Sinimbu	Rio Grande do Sul	Centro Oriental Rio-grandense	4304	2004
432070	4320701	Sobradinho	Rio Grande do Sul	Centro Oriental Rio-grandense	4304	2004
432080	4320800	Soledade	Rio Grande do Sul	Noroeste Rio-grandense	4301	2004
432085	4320859	Tabaí	Rio Grande do Sul	Centro Oriental Rio-grandense	4304	2004
432090	4320909	Tapejara	Rio Grande do Sul	Noroeste Rio-grandense	4301	2004
432100	4321006	Tapera	Rio Grande do Sul	Noroeste Rio-grandense	4301	2004
432110	4321105	Tapes	Rio Grande do Sul	Metropolitana de Porto Alegre	4305	2004
432120	4321204	Taquara	Rio Grande do Sul	Metropolitana de Porto Alegre	4305	2004
432130	4321303	Taquari	Rio Grande do Sul	Centro Oriental Rio-grandense	4304	2004
432132	4321329	Taquaruçu do Sul	Rio Grande do Sul	Noroeste Rio-grandense	4301	2004
432135	4321352	Tavares	Rio Grande do Sul	Metropolitana de Porto Alegre	4305	2004
432140	4321402	Tenente Portela	Rio Grande do Sul	Noroeste Rio-grandense	4301	2004
432143	4321436	Terra de Areia	Rio Grande do Sul	Metropolitana de Porto Alegre	4305	2004
432145	4321451	Teutônia	Rio Grande do Sul	Centro Oriental Rio-grandense	4304	2004
432146	4321469	Tio Hugo	Rio Grande do Sul	Noroeste Rio-grandense	4301	2004
432147	4321477	Tiradentes do Sul	Rio Grande do Sul	Noroeste Rio-grandense	4301	2004
432149	4321493	Toropi	Rio Grande do Sul	Centro Ocidental Rio-grandense	4303	2004
432150	4321501	Torres	Rio Grande do Sul	Metropolitana de Porto Alegre	4305	2004
432160	4321600	Tramandaí	Rio Grande do Sul	Metropolitana de Porto Alegre	4305	2004
432162	4321626	Travesseiro	Rio Grande do Sul	Centro Oriental Rio-grandense	4304	2004
432163	4321634	Três Arroios	Rio Grande do Sul	Noroeste Rio-grandense	4301	2004
432166	4321667	Três Cachoeiras	Rio Grande do Sul	Metropolitana de Porto Alegre	4305	2004
432170	4321709	Três Coroas	Rio Grande do Sul	Metropolitana de Porto Alegre	4305	2004
432180	4321808	Três de Maio	Rio Grande do Sul	Noroeste Rio-grandense	4301	2004
432183	4321832	Três Forquilhas	Rio Grande do Sul	Metropolitana de Porto Alegre	4305	2004
432185	4321857	Três Palmeiras	Rio Grande do Sul	Noroeste Rio-grandense	4301	2004
432190	4321907	Três Passos	Rio Grande do Sul	Noroeste Rio-grandense	4301	2004
432195	4321956	Trindade do Sul	Rio Grande do Sul	Noroeste Rio-grandense	4301	2004
432200	4322004	Triunfo	Rio Grande do Sul	Metropolitana de Porto Alegre	4305	2004
432210	4322103	Tucunduva	Rio Grande do Sul	Noroeste Rio-grandense	4301	2004
432215	4322152	Tunas	Rio Grande do Sul	Noroeste Rio-grandense	4301	2004
432218	4322186	Tupanci do Sul	Rio Grande do Sul	Noroeste Rio-grandense	4301	2004
432220	4322202	Tupanciretã	Rio Grande do Sul	Centro Ocidental Rio-grandense	4303	2004
432225	4322251	Tupandi	Rio Grande do Sul	Metropolitana de Porto Alegre	4305	2004
432230	4322301	Tuparendi	Rio Grande do Sul	Noroeste Rio-grandense	4301	2004
432232	4322327	Turuçu (RS	Rio Grande do Sul	Sudeste Rio-grandense	4307	2004
432234	4322343	Ubiretama	Rio Grande do Sul	Noroeste Rio-grandense	4301	2004
432235	4322350	União da Serra	Rio Grande do Sul	Nordeste Rio-grandense	4302	2004
432237	4322376	Unistalda	Rio Grande do Sul	Centro Ocidental Rio-grandense	4303	2004
432240	4322400	Uruguaiana	Rio Grande do Sul	Sudoeste Rio-grandense	4306	2004
432250	4322509	Vacaria	Rio Grande do Sul	Nordeste Rio-grandense	4302	2004
432253	4322533	Vale do Sol	Rio Grande do Sul	Centro Oriental Rio-grandense	4304	2004
432254	4322541	Vale Real	Rio Grande do Sul	Metropolitana de Porto Alegre	4305	2004
432252	4322525	Vale Verde	Rio Grande do Sul	Metropolitana de Porto Alegre	4305	2004
432255	4322558	Vanini	Rio Grande do Sul	Noroeste Rio-grandense	4301	2004
432260	4322608	Venâncio Aires	Rio Grande do Sul	Centro Oriental Rio-grandense	4304	2004
432270	4322707	Vera Cruz	Rio Grande do Sul	Centro Oriental Rio-grandense	4304	2004
432280	4322806	Veranópolis	Rio Grande do Sul	Nordeste Rio-grandense	4302	2004
432285	4322855	Vespasiano Corrêa	Rio Grande do Sul	Centro Oriental Rio-grandense	4304	2004
432290	4322905	Viadutos	Rio Grande do Sul	Noroeste Rio-grandense	4301	2004
432300	4323002	Viamão	Rio Grande do Sul	Metropolitana de Porto Alegre	4305	2004
432310	4323101	Vicente Dutra	Rio Grande do Sul	Noroeste Rio-grandense	4301	2004
432320	4323200	Victor Graeff	Rio Grande do Sul	Noroeste Rio-grandense	4301	2004
432330	4323309	Vila Flores	Rio Grande do Sul	Nordeste Rio-grandense	4302	2004
432335	4323358	Vila Lângaro	Rio Grande do Sul	Noroeste Rio-grandense	4301	2004
432340	4323408	Vila Maria	Rio Grande do Sul	Noroeste Rio-grandense	4301	2004
432345	4323457	Vila Nova do Sul	Rio Grande do Sul	Centro Ocidental Rio-grandense	4303	2004
432350	4323507	Vista Alegre	Rio Grande do Sul	Noroeste Rio-grandense	4301	2004
432360	4323606	Vista Alegre do Prata	Rio Grande do Sul	Nordeste Rio-grandense	4302	2004
432370	4323705	Vista Gaúcha	Rio Grande do Sul	Noroeste Rio-grandense	4301	2004
432375	4323754	Vitória das Missões	Rio Grande do Sul	Noroeste Rio-grandense	4301	2004
432377	4323770	Westfália	Rio Grande do Sul	Centro Oriental Rio-grandense	4304	2004
432380	4323804	Xangri-lá	Rio Grande do Sul	Metropolitana de Porto Alegre	4305	2004
420005	4200051	Abdon Batista	Santa Catarina	Serrana	4203	2004
420010	4200101	Abelardo Luz	Santa Catarina	Oeste Catarinense	4201	2004
420020	4200200	Agrolândia	Santa Catarina	Vale do Itajaí	4204	2004
420030	4200309	Agronômica	Santa Catarina	Vale do Itajaí	4204	2004
420040	4200408	Água Doce	Santa Catarina	Oeste Catarinense	4201	2004
420050	4200507	Águas de Chapecó	Santa Catarina	Oeste Catarinense	4201	2004
420055	4200556	Águas Frias	Santa Catarina	Oeste Catarinense	4201	2004
420060	4200606	Águas Mornas	Santa Catarina	Grande Florianópolis	4205	2004
420070	4200705	Alfredo Wagner	Santa Catarina	Grande Florianópolis	4205	2004
420075	4200754	Alto Bela Vista	Santa Catarina	Oeste Catarinense	4201	2004
420080	4200804	Anchieta	Santa Catarina	Oeste Catarinense	4201	2004
420090	4200903	Angelina	Santa Catarina	Grande Florianópolis	4205	2004
420100	4201000	Anita Garibaldi	Santa Catarina	Serrana	4203	2004
420110	4201109	Anitápolis	Santa Catarina	Grande Florianópolis	4205	2004
420120	4201208	Antônio Carlos	Santa Catarina	Grande Florianópolis	4205	2004
420125	4201257	Apiúna	Santa Catarina	Vale do Itajaí	4204	2004
420127	4201273	Arabutã	Santa Catarina	Oeste Catarinense	4201	2004
420130	4201307	Araquari	Santa Catarina	Norte Catarinense	4202	2004
420140	4201406	Araranguá	Santa Catarina	Sul Catarinense	4206	2004
420150	4201505	Armazém	Santa Catarina	Sul Catarinense	4206	2004
420160	4201604	Arroio Trinta	Santa Catarina	Oeste Catarinense	4201	2004
420165	4201653	Arvoredo	Santa Catarina	Oeste Catarinense	4201	2004
420170	4201703	Ascurra	Santa Catarina	Vale do Itajaí	4204	2004
420180	4201802	Atalanta	Santa Catarina	Vale do Itajaí	4204	2004
420190	4201901	Aurora	Santa Catarina	Vale do Itajaí	4204	2004
420195	4201950	Balneário Arroio do Silva	Santa Catarina	Sul Catarinense	4206	2004
420205	4202057	Balneário Barra do Sul	Santa Catarina	Norte Catarinense	4202	2004
420200	4202008	Balneário Camboriú	Santa Catarina	Vale do Itajaí	4204	2004
420207	4202073	Balneário Gaivota	Santa Catarina	Sul Catarinense	4206	2004
421280	4212809	Balneário Piçarras	Santa Catarina	Vale do Itajaí	4204	2004
422000	4220000	Balneário Rincão	Santa Catarina	Sul Catarinense	4206	2004
420208	4202081	Bandeirante	Santa Catarina	Oeste Catarinense	4201	2004
420209	4202099	Barra Bonita	Santa Catarina	Oeste Catarinense	4201	2004
420210	4202107	Barra Velha	Santa Catarina	Vale do Itajaí	4204	2004
420213	4202131	Bela Vista do Toldo	Santa Catarina	Norte Catarinense	4202	2004
420215	4202156	Belmonte	Santa Catarina	Oeste Catarinense	4201	2004
420220	4202206	Benedito Novo	Santa Catarina	Vale do Itajaí	4204	2004
420230	4202305	Biguaçu	Santa Catarina	Grande Florianópolis	4205	2004
420243	4202438	Bocaina do Sul	Santa Catarina	Serrana	4203	2004
420250	4202503	Bom Jardim da Serra	Santa Catarina	Serrana	4203	2004
420253	4202537	Bom Jesus	Santa Catarina	Oeste Catarinense	4201	2004
420257	4202578	Bom Jesus do Oeste	Santa Catarina	Oeste Catarinense	4201	2004
420260	4202602	Bom Retiro	Santa Catarina	Serrana	4203	2004
420245	4202453	Bombinhas	Santa Catarina	Vale do Itajaí	4204	2004
420270	4202701	Botuverá	Santa Catarina	Vale do Itajaí	4204	2004
420280	4202800	Braço do Norte	Santa Catarina	Sul Catarinense	4206	2004
420285	4202859	Braço do Trombudo	Santa Catarina	Vale do Itajaí	4204	2004
420287	4202875	Brunópolis	Santa Catarina	Serrana	4203	2004
420290	4202909	Brusque	Santa Catarina	Vale do Itajaí	4204	2004
420300	4203006	Caçador	Santa Catarina	Oeste Catarinense	4201	2004
420310	4203105	Caibi	Santa Catarina	Oeste Catarinense	4201	2004
420315	4203154	Calmon	Santa Catarina	Oeste Catarinense	4201	2004
420320	4203204	Camboriú	Santa Catarina	Vale do Itajaí	4204	2004
420330	4203303	Campo Alegre	Santa Catarina	Norte Catarinense	4202	2004
420340	4203402	Campo Belo do Sul	Santa Catarina	Serrana	4203	2004
420350	4203501	Campo Erê	Santa Catarina	Oeste Catarinense	4201	2004
420360	4203600	Campos Novos	Santa Catarina	Serrana	4203	2004
420370	4203709	Canelinha	Santa Catarina	Grande Florianópolis	4205	2004
420380	4203808	Canoinhas	Santa Catarina	Norte Catarinense	4202	2004
420325	4203253	Capão Alto	Santa Catarina	Serrana	4203	2004
420390	4203907	Capinzal	Santa Catarina	Oeste Catarinense	4201	2004
420395	4203956	Capivari de Baixo	Santa Catarina	Sul Catarinense	4206	2004
420400	4204004	Catanduvas	Santa Catarina	Oeste Catarinense	4201	2004
420410	4204103	Caxambu do Sul	Santa Catarina	Oeste Catarinense	4201	2004
420415	4204152	Celso Ramos	Santa Catarina	Serrana	4203	2004
420417	4204178	Cerro Negro	Santa Catarina	Serrana	4203	2004
420419	4204194	Chapadão do Lageado	Santa Catarina	Vale do Itajaí	4204	2004
420420	4204202	Chapecó	Santa Catarina	Oeste Catarinense	4201	2004
420425	4204251	Cocal do Sul	Santa Catarina	Sul Catarinense	4206	2004
420430	4204301	Concórdia	Santa Catarina	Oeste Catarinense	4201	2004
420435	4204350	Cordilheira Alta	Santa Catarina	Oeste Catarinense	4201	2004
420440	4204400	Coronel Freitas	Santa Catarina	Oeste Catarinense	4201	2004
420445	4204459	Coronel Martins	Santa Catarina	Oeste Catarinense	4201	2004
420455	4204558	Correia Pinto	Santa Catarina	Serrana	4203	2004
420450	4204509	Corupá	Santa Catarina	Norte Catarinense	4202	2004
420460	4204608	Criciúma	Santa Catarina	Sul Catarinense	4206	2004
420470	4204707	Cunha Porã	Santa Catarina	Oeste Catarinense	4201	2004
420475	4204756	Cunhataí	Santa Catarina	Oeste Catarinense	4201	2004
420480	4204806	Curitibanos	Santa Catarina	Serrana	4203	2004
420490	4204905	Descanso	Santa Catarina	Oeste Catarinense	4201	2004
420500	4205001	Dionísio Cerqueira	Santa Catarina	Oeste Catarinense	4201	2004
420510	4205100	Dona Emma	Santa Catarina	Vale do Itajaí	4204	2004
420515	4205159	Doutor Pedrinho	Santa Catarina	Vale do Itajaí	4204	2004
420517	4205175	Entre Rios	Santa Catarina	Oeste Catarinense	4201	2004
420519	4205191	Ermo	Santa Catarina	Sul Catarinense	4206	2004
420520	4205209	Erval Velho	Santa Catarina	Oeste Catarinense	4201	2004
420530	4205308	Faxinal dos Guedes	Santa Catarina	Oeste Catarinense	4201	2004
420535	4205357	Flor do Sertão	Santa Catarina	Oeste Catarinense	4201	2004
420543	4205431	Formosa do Sul	Santa Catarina	Oeste Catarinense	4201	2004
420545	4205456	Forquilhinha	Santa Catarina	Sul Catarinense	4206	2004
420550	4205506	Fraiburgo	Santa Catarina	Oeste Catarinense	4201	2004
420555	4205555	Frei Rogério	Santa Catarina	Serrana	4203	2004
420560	4205605	Galvão	Santa Catarina	Oeste Catarinense	4201	2004
420570	4205704	Garopaba	Santa Catarina	Sul Catarinense	4206	2004
420580	4205803	Garuva	Santa Catarina	Norte Catarinense	4202	2004
420590	4205902	Gaspar	Santa Catarina	Vale do Itajaí	4204	2004
420600	4206009	Governador Celso Ramos	Santa Catarina	Grande Florianópolis	4205	2004
420610	4206108	Grão-Pará	Santa Catarina	Sul Catarinense	4206	2004
420620	4206207	Gravatal	Santa Catarina	Sul Catarinense	4206	2004
420630	4206306	Guabiruba	Santa Catarina	Vale do Itajaí	4204	2004
420640	4206405	Guaraciaba	Santa Catarina	Oeste Catarinense	4201	2004
420650	4206504	Guaramirim	Santa Catarina	Norte Catarinense	4202	2004
420660	4206603	Guarujá do Sul	Santa Catarina	Oeste Catarinense	4201	2004
420665	4206652	Guatambú	Santa Catarina	Oeste Catarinense	4201	2004
420670	4206702	Herval d'Oeste	Santa Catarina	Oeste Catarinense	4201	2004
420675	4206751	Ibiam	Santa Catarina	Oeste Catarinense	4201	2004
420680	4206801	Ibicaré	Santa Catarina	Oeste Catarinense	4201	2004
420690	4206900	Ibirama	Santa Catarina	Vale do Itajaí	4204	2004
420700	4207007	Içara	Santa Catarina	Sul Catarinense	4206	2004
420710	4207106	Ilhota	Santa Catarina	Vale do Itajaí	4204	2004
420720	4207205	Imaruí	Santa Catarina	Sul Catarinense	4206	2004
420730	4207304	Imbituba	Santa Catarina	Sul Catarinense	4206	2004
420740	4207403	Imbuia	Santa Catarina	Vale do Itajaí	4204	2004
420750	4207502	Indaial	Santa Catarina	Vale do Itajaí	4204	2004
420757	4207577	Iomerê	Santa Catarina	Oeste Catarinense	4201	2004
420760	4207601	Ipira	Santa Catarina	Oeste Catarinense	4201	2004
420765	4207650	Iporã do Oeste	Santa Catarina	Oeste Catarinense	4201	2004
420768	4207684	Ipuaçu	Santa Catarina	Oeste Catarinense	4201	2004
420770	4207700	Ipumirim	Santa Catarina	Oeste Catarinense	4201	2004
420775	4207759	Iraceminha	Santa Catarina	Oeste Catarinense	4201	2004
420780	4207809	Irani	Santa Catarina	Oeste Catarinense	4201	2004
420785	4207858	Irati	Santa Catarina	Oeste Catarinense	4201	2004
420790	4207908	Irineópolis	Santa Catarina	Norte Catarinense	4202	2004
420800	4208005	Itá	Santa Catarina	Oeste Catarinense	4201	2004
420810	4208104	Itaiópolis	Santa Catarina	Norte Catarinense	4202	2004
420820	4208203	Itajaí	Santa Catarina	Vale do Itajaí	4204	2004
420830	4208302	Itapema	Santa Catarina	Vale do Itajaí	4204	2004
420840	4208401	Itapiranga	Santa Catarina	Oeste Catarinense	4201	2004
420845	4208450	Itapoá	Santa Catarina	Norte Catarinense	4202	2004
420850	4208500	Ituporanga	Santa Catarina	Vale do Itajaí	4204	2004
420860	4208609	Jaborá	Santa Catarina	Oeste Catarinense	4201	2004
420870	4208708	Jacinto Machado	Santa Catarina	Sul Catarinense	4206	2004
420880	4208807	Jaguaruna	Santa Catarina	Sul Catarinense	4206	2004
420890	4208906	Jaraguá do Sul	Santa Catarina	Norte Catarinense	4202	2004
420895	4208955	Jardinópolis	Santa Catarina	Oeste Catarinense	4201	2004
420900	4209003	Joaçaba	Santa Catarina	Oeste Catarinense	4201	2004
420910	4209102	Joinville	Santa Catarina	Norte Catarinense	4202	2004
420915	4209151	José Boiteux	Santa Catarina	Vale do Itajaí	4204	2004
420917	4209177	Jupiá	Santa Catarina	Oeste Catarinense	4201	2004
420920	4209201	Lacerdópolis	Santa Catarina	Oeste Catarinense	4201	2004
420930	4209300	Lages	Santa Catarina	Serrana	4203	2004
420940	4209409	Laguna	Santa Catarina	Sul Catarinense	4206	2004
420945	4209458	Lajeado Grande	Santa Catarina	Oeste Catarinense	4201	2004
420950	4209508	Laurentino	Santa Catarina	Vale do Itajaí	4204	2004
420960	4209607	Lauro Müller	Santa Catarina	Sul Catarinense	4206	2004
420970	4209706	Lebon Régis	Santa Catarina	Oeste Catarinense	4201	2004
420980	4209805	Leoberto Leal	Santa Catarina	Grande Florianópolis	4205	2004
420985	4209854	Lindóia do Sul	Santa Catarina	Oeste Catarinense	4201	2004
420990	4209904	Lontras	Santa Catarina	Vale do Itajaí	4204	2004
421000	4210001	Luiz Alves	Santa Catarina	Vale do Itajaí	4204	2004
421003	4210035	Luzerna	Santa Catarina	Oeste Catarinense	4201	2004
421005	4210050	Macieira	Santa Catarina	Oeste Catarinense	4201	2004
421010	4210100	Mafra	Santa Catarina	Norte Catarinense	4202	2004
421020	4210209	Major Gercino	Santa Catarina	Grande Florianópolis	4205	2004
421030	4210308	Major Vieira	Santa Catarina	Norte Catarinense	4202	2004
421040	4210407	Maracajá	Santa Catarina	Sul Catarinense	4206	2004
421050	4210506	Maravilha	Santa Catarina	Oeste Catarinense	4201	2004
421055	4210555	Marema	Santa Catarina	Oeste Catarinense	4201	2004
421060	4210605	Massaranduba	Santa Catarina	Norte Catarinense	4202	2004
421070	4210704	Matos Costa	Santa Catarina	Oeste Catarinense	4201	2004
421080	4210803	Meleiro	Santa Catarina	Sul Catarinense	4206	2004
421085	4210852	Mirim Doce	Santa Catarina	Vale do Itajaí	4204	2004
421090	4210902	Modelo	Santa Catarina	Oeste Catarinense	4201	2004
421100	4211009	Mondaí	Santa Catarina	Oeste Catarinense	4201	2004
421105	4211058	Monte Carlo	Santa Catarina	Serrana	4203	2004
421110	4211108	Monte Castelo	Santa Catarina	Norte Catarinense	4202	2004
421120	4211207	Morro da Fumaça	Santa Catarina	Sul Catarinense	4206	2004
421125	4211256	Morro Grande	Santa Catarina	Sul Catarinense	4206	2004
421130	4211306	Navegantes	Santa Catarina	Vale do Itajaí	4204	2004
421140	4211405	Nova Erechim	Santa Catarina	Oeste Catarinense	4201	2004
421145	4211454	Nova Itaberaba	Santa Catarina	Oeste Catarinense	4201	2004
421150	4211504	Nova Trento	Santa Catarina	Grande Florianópolis	4205	2004
421160	4211603	Nova Veneza	Santa Catarina	Sul Catarinense	4206	2004
421165	4211652	Novo Horizonte	Santa Catarina	Oeste Catarinense	4201	2004
421170	4211702	Orleans	Santa Catarina	Sul Catarinense	4206	2004
421175	4211751	Otacílio Costa	Santa Catarina	Serrana	4203	2004
421180	4211801	Ouro	Santa Catarina	Oeste Catarinense	4201	2004
421185	4211850	Ouro Verde	Santa Catarina	Oeste Catarinense	4201	2004
421187	4211876	Paial	Santa Catarina	Oeste Catarinense	4201	2004
421189	4211892	Painel	Santa Catarina	Serrana	4203	2004
421190	4211900	Palhoça	Santa Catarina	Grande Florianópolis	4205	2004
421200	4212007	Palma Sola	Santa Catarina	Oeste Catarinense	4201	2004
421205	4212056	Palmeira	Santa Catarina	Serrana	4203	2004
421210	4212106	Palmitos	Santa Catarina	Oeste Catarinense	4201	2004
421220	4212205	Papanduva	Santa Catarina	Norte Catarinense	4202	2004
421223	4212239	Paraíso	Santa Catarina	Oeste Catarinense	4201	2004
421225	4212254	Passo de Torres	Santa Catarina	Sul Catarinense	4206	2004
421227	4212270	Passos Maia	Santa Catarina	Oeste Catarinense	4201	2004
421230	4212304	Paulo Lopes	Santa Catarina	Grande Florianópolis	4205	2004
421240	4212403	Pedras Grandes	Santa Catarina	Sul Catarinense	4206	2004
421250	4212502	Penha	Santa Catarina	Vale do Itajaí	4204	2004
421260	4212601	Peritiba	Santa Catarina	Oeste Catarinense	4201	2004
421265	4212650	Pescaria Brava	Santa Catarina	Sul Catarinense	4206	2004
421270	4212700	Petrolândia	Santa Catarina	Vale do Itajaí	4204	2004
421290	4212908	Pinhalzinho	Santa Catarina	Oeste Catarinense	4201	2004
421300	4213005	Pinheiro Preto	Santa Catarina	Oeste Catarinense	4201	2004
421310	4213104	Piratuba	Santa Catarina	Oeste Catarinense	4201	2004
421315	4213153	Planalto Alegre	Santa Catarina	Oeste Catarinense	4201	2004
421320	4213203	Pomerode	Santa Catarina	Vale do Itajaí	4204	2004
421330	4213302	Ponte Alta	Santa Catarina	Serrana	4203	2004
421335	4213351	Ponte Alta do Norte	Santa Catarina	Serrana	4203	2004
421340	4213401	Ponte Serrada	Santa Catarina	Oeste Catarinense	4201	2004
421350	4213500	Porto Belo	Santa Catarina	Vale do Itajaí	4204	2004
421360	4213609	Porto União	Santa Catarina	Norte Catarinense	4202	2004
421370	4213708	Pouso Redondo	Santa Catarina	Vale do Itajaí	4204	2004
421380	4213807	Praia Grande	Santa Catarina	Sul Catarinense	4206	2004
421390	4213906	Presidente Castello Branco	Santa Catarina	Oeste Catarinense	4201	2004
421400	4214003	Presidente Getúlio	Santa Catarina	Vale do Itajaí	4204	2004
421410	4214102	Presidente Nereu	Santa Catarina	Vale do Itajaí	4204	2004
421415	4214151	Princesa	Santa Catarina	Oeste Catarinense	4201	2004
421420	4214201	Quilombo	Santa Catarina	Oeste Catarinense	4201	2004
421430	4214300	Rancho Queimado	Santa Catarina	Grande Florianópolis	4205	2004
421440	4214409	Rio das Antas	Santa Catarina	Oeste Catarinense	4201	2004
421450	4214508	Rio do Campo	Santa Catarina	Vale do Itajaí	4204	2004
421460	4214607	Rio do Oeste	Santa Catarina	Vale do Itajaí	4204	2004
421480	4214805	Rio do Sul	Santa Catarina	Vale do Itajaí	4204	2004
421470	4214706	Rio dos Cedros	Santa Catarina	Vale do Itajaí	4204	2004
421490	4214904	Rio Fortuna	Santa Catarina	Sul Catarinense	4206	2004
421500	4215000	Rio Negrinho	Santa Catarina	Norte Catarinense	4202	2004
421505	4215059	Rio Rufino	Santa Catarina	Serrana	4203	2004
421507	4215075	Riqueza	Santa Catarina	Oeste Catarinense	4201	2004
421510	4215109	Rodeio	Santa Catarina	Vale do Itajaí	4204	2004
421520	4215208	Romelândia	Santa Catarina	Oeste Catarinense	4201	2004
421530	4215307	Salete	Santa Catarina	Vale do Itajaí	4204	2004
421535	4215356	Saltinho	Santa Catarina	Oeste Catarinense	4201	2004
421540	4215406	Salto Veloso	Santa Catarina	Oeste Catarinense	4201	2004
421545	4215455	Sangão	Santa Catarina	Sul Catarinense	4206	2004
421550	4215505	Santa Cecília	Santa Catarina	Serrana	4203	2004
421555	4215554	Santa Helena	Santa Catarina	Oeste Catarinense	4201	2004
421560	4215604	Santa Rosa de Lima	Santa Catarina	Sul Catarinense	4206	2004
421565	4215653	Santa Rosa do Sul	Santa Catarina	Sul Catarinense	4206	2004
421567	4215679	Santa Terezinha	Santa Catarina	Norte Catarinense	4202	2004
421568	4215687	Santa Terezinha do Progresso	Santa Catarina	Oeste Catarinense	4201	2004
421569	4215695	Santiago do Sul	Santa Catarina	Oeste Catarinense	4201	2004
421570	4215703	Santo Amaro da Imperatriz	Santa Catarina	Grande Florianópolis	4205	2004
421580	4215802	São Bento do Sul	Santa Catarina	Norte Catarinense	4202	2004
421575	4215752	São Bernardino	Santa Catarina	Oeste Catarinense	4201	2004
421590	4215901	São Bonifácio	Santa Catarina	Grande Florianópolis	4205	2004
421600	4216008	São Carlos	Santa Catarina	Oeste Catarinense	4201	2004
421605	4216057	São Cristóvão do Sul	Santa Catarina	Serrana	4203	2004
421610	4216107	São Domingos	Santa Catarina	Oeste Catarinense	4201	2004
421620	4216206	São Francisco do Sul	Santa Catarina	Norte Catarinense	4202	2004
421630	4216305	São João Batista	Santa Catarina	Grande Florianópolis	4205	2004
421635	4216354	São João do Itaperiú	Santa Catarina	Vale do Itajaí	4204	2004
421625	4216255	São João do Oeste	Santa Catarina	Oeste Catarinense	4201	2004
421640	4216404	São João do Sul	Santa Catarina	Sul Catarinense	4206	2004
421650	4216503	São Joaquim	Santa Catarina	Serrana	4203	2004
421660	4216602	São José	Santa Catarina	Grande Florianópolis	4205	2004
421670	4216701	São José do Cedro	Santa Catarina	Oeste Catarinense	4201	2004
421680	4216800	São José do Cerrito	Santa Catarina	Serrana	4203	2004
421690	4216909	São Lourenço do Oeste	Santa Catarina	Oeste Catarinense	4201	2004
421700	4217006	São Ludgero	Santa Catarina	Sul Catarinense	4206	2004
421710	4217105	São Martinho	Santa Catarina	Sul Catarinense	4206	2004
421715	4217154	São Miguel da Boa Vista	Santa Catarina	Oeste Catarinense	4201	2004
421720	4217204	São Miguel do Oeste	Santa Catarina	Oeste Catarinense	4201	2004
421725	4217253	São Pedro de Alcântara	Santa Catarina	Grande Florianópolis	4205	2004
421730	4217303	Saudades	Santa Catarina	Oeste Catarinense	4201	2004
421740	4217402	Schroeder	Santa Catarina	Norte Catarinense	4202	2004
421750	4217501	Seara	Santa Catarina	Oeste Catarinense	4201	2004
421755	4217550	Serra Alta	Santa Catarina	Oeste Catarinense	4201	2004
421760	4217600	Siderópolis	Santa Catarina	Sul Catarinense	4206	2004
421770	4217709	Sombrio	Santa Catarina	Sul Catarinense	4206	2004
421775	4217758	Sul Brasil	Santa Catarina	Oeste Catarinense	4201	2004
421780	4217808	Taió	Santa Catarina	Vale do Itajaí	4204	2004
421790	4217907	Tangará	Santa Catarina	Oeste Catarinense	4201	2004
421795	4217956	Tigrinhos	Santa Catarina	Oeste Catarinense	4201	2004
421800	4218004	Tijucas	Santa Catarina	Grande Florianópolis	4205	2004
421810	4218103	Timbé do Sul	Santa Catarina	Sul Catarinense	4206	2004
421820	4218202	Timbó	Santa Catarina	Vale do Itajaí	4204	2004
421825	4218251	Timbó Grande	Santa Catarina	Norte Catarinense	4202	2004
421830	4218301	Três Barras	Santa Catarina	Norte Catarinense	4202	2004
421835	4218350	Treviso	Santa Catarina	Sul Catarinense	4206	2004
421840	4218400	Treze de Maio	Santa Catarina	Sul Catarinense	4206	2004
421850	4218509	Treze Tílias	Santa Catarina	Oeste Catarinense	4201	2004
421860	4218608	Trombudo Central	Santa Catarina	Vale do Itajaí	4204	2004
421870	4218707	Tubarão	Santa Catarina	Sul Catarinense	4206	2004
421875	4218756	Tunápolis	Santa Catarina	Oeste Catarinense	4201	2004
421880	4218806	Turvo	Santa Catarina	Sul Catarinense	4206	2004
421885	4218855	União do Oeste	Santa Catarina	Oeste Catarinense	4201	2004
421890	4218905	Urubici	Santa Catarina	Serrana	4203	2004
421895	4218954	Urupema	Santa Catarina	Serrana	4203	2004
421900	4219002	Urussanga	Santa Catarina	Sul Catarinense	4206	2004
421910	4219101	Vargeão	Santa Catarina	Oeste Catarinense	4201	2004
421915	4219150	Vargem	Santa Catarina	Serrana	4203	2004
421917	4219176	Vargem Bonita	Santa Catarina	Oeste Catarinense	4201	2004
421920	4219200	Vidal Ramos	Santa Catarina	Vale do Itajaí	4204	2004
421930	4219309	Videira	Santa Catarina	Oeste Catarinense	4201	2004
421935	4219358	Vitor Meireles	Santa Catarina	Vale do Itajaí	4204	2004
421940	4219408	Witmarsum	Santa Catarina	Vale do Itajaí	4204	2004
421950	4219507	Xanxerê	Santa Catarina	Oeste Catarinense	4201	2004
421960	4219606	Xavantina	Santa Catarina	Oeste Catarinense	4201	2004
421970	4219705	Xaxim	Santa Catarina	Oeste Catarinense	4201	2004
421985	4219853	Zortéa	Santa Catarina	Serrana	4203	2004

## Sheet: 2005
municipality code 1	municipality code 2	municipality	state	mesoregion	mesoregion code	year	IIP
410880	4108809	Guaíra	Paraná	Oeste Paranaense	4106	2005	10.4
411840	4118402	Paranavaí	Paraná	Noroeste Paranaense	4101	2005	5
410370	4103701	Cambé	Paraná	Norte Central Paranaense	4103	2005	4.4
410830	4108304	Foz do Iguaçu	Paraná	Oeste Paranaense	4106	2005	3.7
411370	4113700	Londrina	Paraná	Norte Central Paranaense	4103	2005	2
411520	4115200	Maringá	Paraná	Norte Central Paranaense	4103	2005	2
410140	4101408	Apucarana	Paraná	Norte Central Paranaense	4103	2005	1.4
412770	4127700	Toledo	Paraná	Oeste Paranaense	4106	2005	1.1
410480	4104808	Cascavel	Paraná	Oeste Paranaense	4106	2005	0.6
431490	4314902	Porto Alegre	Rio Grande do Sul	Metropolitana de Porto Alegre	4305	2005	0.4
410690	4106902	Curitiba	Paraná	Metropolitana de Curitiba	4110	2005	0
410010	4100103	Abatiá	Paraná	Norte Pioneiro Paranaense	4104	2005	-1
410020	4100202	Adrianópolis	Paraná	Metropolitana de Curitiba	4110	2005	-1
410030	4100301	Agudos do Sul	Paraná	Metropolitana de Curitiba	4110	2005	-1
410040	4100400	Almirante Tamandaré	Paraná	Metropolitana de Curitiba	4110	2005	-1
410045	4100459	Altamira do Paraná	Paraná	Centro Ocidental Paranaense	4102	2005	-1
412862	4128625	Alto Paraíso	Paraná	Noroeste Paranaense	4101	2005	-1
410060	4100608	Alto Paraná	Paraná	Noroeste Paranaense	4101	2005	-1
410070	4100707	Alto Piquiri	Paraná	Noroeste Paranaense	4101	2005	-1
410050	4100509	Altônia	Paraná	Noroeste Paranaense	4101	2005	-1
410080	4100806	Alvorada do Sul	Paraná	Norte Central Paranaense	4103	2005	-1
410090	4100905	Amaporã	Paraná	Noroeste Paranaense	4101	2005	-1
410100	4101002	Ampére	Paraná	Sudoeste Paranaense	4107	2005	-1
410105	4101051	Anahy	Paraná	Oeste Paranaense	4106	2005	-1
410110	4101101	Andirá	Paraná	Norte Pioneiro Paranaense	4104	2005	-1
410115	4101150	Ângulo	Paraná	Norte Central Paranaense	4103	2005	-1
410120	4101200	Antonina	Paraná	Metropolitana de Curitiba	4110	2005	-1
410130	4101309	Antônio Olinto	Paraná	Sudeste Paranaense	4109	2005	-1
410150	4101507	Arapongas	Paraná	Norte Central Paranaense	4103	2005	-1
410160	4101606	Arapoti	Paraná	Centro Oriental Paranaense	4105	2005	-1
410165	4101655	Arapuã	Paraná	Norte Central Paranaense	4103	2005	-1
410170	4101705	Araruna	Paraná	Centro Ocidental Paranaense	4102	2005	-1
410180	4101804	Araucária	Paraná	Metropolitana de Curitiba	4110	2005	-1
410185	4101853	Ariranha do Ivaí	Paraná	Norte Central Paranaense	4103	2005	-1
410190	4101903	Assaí	Paraná	Norte Pioneiro Paranaense	4104	2005	-1
410200	4102000	Assis Chateaubriand	Paraná	Oeste Paranaense	4106	2005	-1
410210	4102109	Astorga	Paraná	Norte Central Paranaense	4103	2005	-1
410220	4102208	Atalaia	Paraná	Norte Central Paranaense	4103	2005	-1
410230	4102307	Balsa Nova	Paraná	Metropolitana de Curitiba	4110	2005	-1
410240	4102406	Bandeirantes	Paraná	Norte Pioneiro Paranaense	4104	2005	-1
410250	4102505	Barbosa Ferraz	Paraná	Centro Ocidental Paranaense	4102	2005	-1
410270	4102703	Barra do Jacaré	Paraná	Norte Pioneiro Paranaense	4104	2005	-1
410260	4102604	Barracão	Paraná	Sudoeste Paranaense	4107	2005	-1
410275	4102752	Bela Vista da Caroba	Paraná	Sudoeste Paranaense	4107	2005	-1
410280	4102802	Bela Vista do Paraíso	Paraná	Norte Central Paranaense	4103	2005	-1
410290	4102901	Bituruna	Paraná	Sudeste Paranaense	4109	2005	-1
410300	4103008	Boa Esperança	Paraná	Centro Ocidental Paranaense	4102	2005	-1
410302	4103024	Boa Esperança do Iguaçu	Paraná	Sudoeste Paranaense	4107	2005	-1
410304	4103040	Boa Ventura de São Roque	Paraná	Centro-Sul Paranaense	4108	2005	-1
410305	4103057	Boa Vista da Aparecida	Paraná	Oeste Paranaense	4106	2005	-1
410310	4103107	Bocaiúva do Sul	Paraná	Metropolitana de Curitiba	4110	2005	-1
410315	4103156	Bom Jesus do Sul	Paraná	Sudoeste Paranaense	4107	2005	-1
410320	4103206	Bom Sucesso	Paraná	Norte Central Paranaense	4103	2005	-1
410322	4103222	Bom Sucesso do Sul	Paraná	Sudoeste Paranaense	4107	2005	-1
410330	4103305	Borrazópolis	Paraná	Norte Central Paranaense	4103	2005	-1
410335	4103354	Braganey	Paraná	Oeste Paranaense	4106	2005	-1
410337	4103370	Brasilândia do Sul	Paraná	Noroeste Paranaense	4101	2005	-1
410340	4103404	Cafeara	Paraná	Norte Central Paranaense	4103	2005	-1
410345	4103453	Cafelândia	Paraná	Oeste Paranaense	4106	2005	-1
410347	4103479	Cafezal do Sul	Paraná	Noroeste Paranaense	4101	2005	-1
410350	4103503	Califórnia	Paraná	Norte Central Paranaense	4103	2005	-1
410360	4103602	Cambará	Paraná	Norte Pioneiro Paranaense	4104	2005	-1
410380	4103800	Cambira	Paraná	Norte Central Paranaense	4103	2005	-1
410390	4103909	Campina da Lagoa	Paraná	Centro Ocidental Paranaense	4102	2005	-1
410395	4103958	Campina do Simão	Paraná	Centro-Sul Paranaense	4108	2005	-1
410400	4104006	Campina Grande do Sul	Paraná	Metropolitana de Curitiba	4110	2005	-1
410405	4104055	Campo Bonito	Paraná	Oeste Paranaense	4106	2005	-1
410410	4104105	Campo do Tenente	Paraná	Metropolitana de Curitiba	4110	2005	-1
410420	4104204	Campo Largo	Paraná	Metropolitana de Curitiba	4110	2005	-1
410425	4104253	Campo Magro	Paraná	Metropolitana de Curitiba	4110	2005	-1
410430	4104303	Campo Mourão	Paraná	Centro Ocidental Paranaense	4102	2005	-1
410440	4104402	Cândido de Abreu	Paraná	Norte Central Paranaense	4103	2005	-1
410442	4104428	Candói	Paraná	Centro-Sul Paranaense	4108	2005	-1
410445	4104451	Cantagalo	Paraná	Centro-Sul Paranaense	4108	2005	-1
410450	4104501	Capanema	Paraná	Sudoeste Paranaense	4107	2005	-1
410460	4104600	Capitão Leônidas Marques	Paraná	Oeste Paranaense	4106	2005	-1
410465	4104659	Carambeí	Paraná	Centro Oriental Paranaense	4105	2005	-1
410470	4104709	Carlópolis	Paraná	Norte Pioneiro Paranaense	4104	2005	-1
410490	4104907	Castro	Paraná	Centro Oriental Paranaense	4105	2005	-1
410500	4105003	Catanduvas	Paraná	Oeste Paranaense	4106	2005	-1
410510	4105102	Centenário do Sul	Paraná	Norte Central Paranaense	4103	2005	-1
410520	4105201	Cerro Azul	Paraná	Metropolitana de Curitiba	4110	2005	-1
410530	4105300	Céu Azul	Paraná	Oeste Paranaense	4106	2005	-1
410540	4105409	Chopinzinho	Paraná	Sudoeste Paranaense	4107	2005	-1
410550	4105508	Cianorte	Paraná	Noroeste Paranaense	4101	2005	-1
410560	4105607	Cidade Gaúcha	Paraná	Noroeste Paranaense	4101	2005	-1
410570	4105706	Clevelândia	Paraná	Centro-Sul Paranaense	4108	2005	-1
410580	4105805	Colombo	Paraná	Metropolitana de Curitiba	4110	2005	-1
410590	4105904	Colorado	Paraná	Norte Central Paranaense	4103	2005	-1
410600	4106001	Congonhinhas	Paraná	Norte Pioneiro Paranaense	4104	2005	-1
410610	4106100	Conselheiro Mairinck	Paraná	Norte Pioneiro Paranaense	4104	2005	-1
410620	4106209	Contenda	Paraná	Metropolitana de Curitiba	4110	2005	-1
410630	4106308	Corbélia	Paraná	Oeste Paranaense	4106	2005	-1
410640	4106407	Cornélio Procópio	Paraná	Norte Pioneiro Paranaense	4104	2005	-1
410645	4106456	Coronel Domingos Soares	Paraná	Centro-Sul Paranaense	4108	2005	-1
410650	4106506	Coronel Vivida	Paraná	Sudoeste Paranaense	4107	2005	-1
410655	4106555	Corumbataí do Sul	Paraná	Centro Ocidental Paranaense	4102	2005	-1
410680	4106803	Cruz Machado	Paraná	Sudeste Paranaense	4109	2005	-1
410657	4106571	Cruzeiro do Iguaçu	Paraná	Sudoeste Paranaense	4107	2005	-1
410660	4106605	Cruzeiro do Oeste	Paraná	Noroeste Paranaense	4101	2005	-1
410670	4106704	Cruzeiro do Sul	Paraná	Noroeste Paranaense	4101	2005	-1
410685	4106852	Cruzmaltina	Paraná	Norte Central Paranaense	4103	2005	-1
410700	4107009	Curiúva	Paraná	Norte Pioneiro Paranaense	4104	2005	-1
410710	4107108	Diamante do Norte	Paraná	Noroeste Paranaense	4101	2005	-1
410712	4107124	Diamante do Sul	Paraná	Oeste Paranaense	4106	2005	-1
410715	4107157	Diamante D'Oeste	Paraná	Oeste Paranaense	4106	2005	-1
410720	4107207	Dois Vizinhos	Paraná	Sudoeste Paranaense	4107	2005	-1
410725	4107256	Douradina	Paraná	Noroeste Paranaense	4101	2005	-1
410730	4107306	Doutor Camargo	Paraná	Norte Central Paranaense	4103	2005	-1
412863	4128633	Doutor Ulysses	Paraná	Metropolitana de Curitiba	4110	2005	-1
410740	4107405	Enéas Marques	Paraná	Sudoeste Paranaense	4107	2005	-1
410750	4107504	Engenheiro Beltrão	Paraná	Centro Ocidental Paranaense	4102	2005	-1
410753	4107538	Entre Rios do Oeste	Paraná	Oeste Paranaense	4106	2005	-1
410752	4107520	Esperança Nova	Paraná	Noroeste Paranaense	4101	2005	-1
410754	4107546	Espigão Alto do Iguaçu	Paraná	Centro-Sul Paranaense	4108	2005	-1
410755	4107553	Farol	Paraná	Centro Ocidental Paranaense	4102	2005	-1
410760	4107603	Faxinal	Paraná	Norte Central Paranaense	4103	2005	-1
410765	4107652	Fazenda Rio Grande	Paraná	Metropolitana de Curitiba	4110	2005	-1
410770	4107702	Fênix	Paraná	Centro Ocidental Paranaense	4102	2005	-1
410773	4107736	Fernandes Pinheiro	Paraná	Sudeste Paranaense	4109	2005	-1
410775	4107751	Figueira	Paraná	Norte Pioneiro Paranaense	4104	2005	-1
410785	4107850	Flor da Serra do Sul	Paraná	Sudoeste Paranaense	4107	2005	-1
410780	4107801	Floraí	Paraná	Norte Central Paranaense	4103	2005	-1
410790	4107900	Floresta	Paraná	Norte Central Paranaense	4103	2005	-1
410800	4108007	Florestópolis	Paraná	Norte Central Paranaense	4103	2005	-1
410810	4108106	Flórida	Paraná	Norte Central Paranaense	4103	2005	-1
410820	4108205	Formosa do Oeste	Paraná	Oeste Paranaense	4106	2005	-1
410845	4108452	Foz do Jordão	Paraná	Centro-Sul Paranaense	4108	2005	-1
410832	4108320	Francisco Alves	Paraná	Noroeste Paranaense	4101	2005	-1
410840	4108403	Francisco Beltrão	Paraná	Sudoeste Paranaense	4107	2005	-1
410850	4108502	General Carneiro	Paraná	Sudeste Paranaense	4109	2005	-1
410855	4108551	Godoy Moreira	Paraná	Norte Central Paranaense	4103	2005	-1
410860	4108601	Goioerê	Paraná	Centro Ocidental Paranaense	4102	2005	-1
410865	4108650	Goioxim	Paraná	Centro-Sul Paranaense	4108	2005	-1
410870	4108700	Grandes Rios	Paraná	Norte Central Paranaense	4103	2005	-1
410890	4108908	Guairaçá	Paraná	Noroeste Paranaense	4101	2005	-1
410895	4108957	Guamiranga	Paraná	Sudeste Paranaense	4109	2005	-1
410900	4109005	Guapirama	Paraná	Norte Pioneiro Paranaense	4104	2005	-1
410910	4109104	Guaporema	Paraná	Noroeste Paranaense	4101	2005	-1
410920	4109203	Guaraci	Paraná	Norte Central Paranaense	4103	2005	-1
410930	4109302	Guaraniaçu	Paraná	Oeste Paranaense	4106	2005	-1
410940	4109401	Guarapuava	Paraná	Centro-Sul Paranaense	4108	2005	-1
410950	4109500	Guaraqueçaba	Paraná	Metropolitana de Curitiba	4110	2005	-1
410960	4109609	Guaratuba	Paraná	Metropolitana de Curitiba	4110	2005	-1
410965	4109658	Honório Serpa	Paraná	Centro-Sul Paranaense	4108	2005	-1
410970	4109708	Ibaiti	Paraná	Norte Pioneiro Paranaense	4104	2005	-1
410975	4109757	Ibema	Paraná	Oeste Paranaense	4106	2005	-1
410980	4109807	Ibiporã	Paraná	Norte Central Paranaense	4103	2005	-1
410990	4109906	Icaraíma	Paraná	Noroeste Paranaense	4101	2005	-1
411000	4110003	Iguaraçu	Paraná	Norte Central Paranaense	4103	2005	-1
411005	4110052	Iguatu	Paraná	Oeste Paranaense	4106	2005	-1
411007	4110078	Imbaú	Paraná	Centro Oriental Paranaense	4105	2005	-1
411010	4110102	Imbituva	Paraná	Sudeste Paranaense	4109	2005	-1
411020	4110201	Inácio Martins	Paraná	Centro-Sul Paranaense	4108	2005	-1
411030	4110300	Inajá	Paraná	Noroeste Paranaense	4101	2005	-1
411040	4110409	Indianópolis	Paraná	Noroeste Paranaense	4101	2005	-1
411050	4110508	Ipiranga	Paraná	Sudeste Paranaense	4109	2005	-1
411060	4110607	Iporã	Paraná	Noroeste Paranaense	4101	2005	-1
411065	4110656	Iracema do Oeste	Paraná	Oeste Paranaense	4106	2005	-1
411070	4110706	Irati	Paraná	Sudeste Paranaense	4109	2005	-1
411080	4110805	Iretama	Paraná	Centro Ocidental Paranaense	4102	2005	-1
411090	4110904	Itaguajé	Paraná	Norte Central Paranaense	4103	2005	-1
411095	4110953	Itaipulândia	Paraná	Oeste Paranaense	4106	2005	-1
411100	4111001	Itambaracá	Paraná	Norte Pioneiro Paranaense	4104	2005	-1
411110	4111100	Itambé	Paraná	Norte Central Paranaense	4103	2005	-1
411120	4111209	Itapejara d'Oeste	Paraná	Sudoeste Paranaense	4107	2005	-1
411125	4111258	Itaperuçu	Paraná	Metropolitana de Curitiba	4110	2005	-1
411130	4111308	Itaúna do Sul	Paraná	Noroeste Paranaense	4101	2005	-1
411140	4111407	Ivaí	Paraná	Sudeste Paranaense	4109	2005	-1
411150	4111506	Ivaiporã	Paraná	Norte Central Paranaense	4103	2005	-1
411155	4111555	Ivaté	Paraná	Noroeste Paranaense	4101	2005	-1
411160	4111605	Ivatuba	Paraná	Norte Central Paranaense	4103	2005	-1
411170	4111704	Jaboti	Paraná	Norte Pioneiro Paranaense	4104	2005	-1
411180	4111803	Jacarezinho	Paraná	Norte Pioneiro Paranaense	4104	2005	-1
411190	4111902	Jaguapitã	Paraná	Norte Central Paranaense	4103	2005	-1
411200	4112009	Jaguariaíva	Paraná	Centro Oriental Paranaense	4105	2005	-1
411210	4112108	Jandaia do Sul	Paraná	Norte Central Paranaense	4103	2005	-1
411220	4112207	Janiópolis	Paraná	Centro Ocidental Paranaense	4102	2005	-1
411230	4112306	Japira	Paraná	Norte Pioneiro Paranaense	4104	2005	-1
411240	4112405	Japurá	Paraná	Noroeste Paranaense	4101	2005	-1
411250	4112504	Jardim Alegre	Paraná	Norte Central Paranaense	4103	2005	-1
411260	4112603	Jardim Olinda	Paraná	Noroeste Paranaense	4101	2005	-1
411270	4112702	Jataizinho	Paraná	Norte Pioneiro Paranaense	4104	2005	-1
411275	4112751	Jesuítas	Paraná	Oeste Paranaense	4106	2005	-1
411280	4112801	Joaquim Távora	Paraná	Norte Pioneiro Paranaense	4104	2005	-1
411290	4112900	Jundiaí do Sul	Paraná	Norte Pioneiro Paranaense	4104	2005	-1
411295	4112959	Juranda	Paraná	Centro Ocidental Paranaense	4102	2005	-1
411300	4113007	Jussara	Paraná	Noroeste Paranaense	4101	2005	-1
411310	4113106	Kaloré	Paraná	Norte Central Paranaense	4103	2005	-1
411320	4113205	Lapa	Paraná	Metropolitana de Curitiba	4110	2005	-1
411325	4113254	Laranjal	Paraná	Centro-Sul Paranaense	4108	2005	-1
411330	4113304	Laranjeiras do Sul	Paraná	Centro-Sul Paranaense	4108	2005	-1
411340	4113403	Leópolis	Paraná	Norte Pioneiro Paranaense	4104	2005	-1
411342	4113429	Lidianópolis	Paraná	Norte Central Paranaense	4103	2005	-1
411345	4113452	Lindoeste	Paraná	Oeste Paranaense	4106	2005	-1
411350	4113502	Loanda	Paraná	Noroeste Paranaense	4101	2005	-1
411360	4113601	Lobato	Paraná	Norte Central Paranaense	4103	2005	-1
411373	4113734	Luiziana	Paraná	Centro Ocidental Paranaense	4102	2005	-1
411375	4113759	Lunardelli	Paraná	Norte Central Paranaense	4103	2005	-1
411380	4113809	Lupionópolis	Paraná	Norte Central Paranaense	4103	2005	-1
411390	4113908	Mallet	Paraná	Sudeste Paranaense	4109	2005	-1
411400	4114005	Mamborê	Paraná	Centro Ocidental Paranaense	4102	2005	-1
411410	4114104	Mandaguaçu	Paraná	Norte Central Paranaense	4103	2005	-1
411420	4114203	Mandaguari	Paraná	Norte Central Paranaense	4103	2005	-1
411430	4114302	Mandirituba	Paraná	Metropolitana de Curitiba	4110	2005	-1
411435	4114351	Manfrinópolis	Paraná	Sudoeste Paranaense	4107	2005	-1
411440	4114401	Mangueirinha	Paraná	Centro-Sul Paranaense	4108	2005	-1
411450	4114500	Manoel Ribas	Paraná	Norte Central Paranaense	4103	2005	-1
411460	4114609	Marechal Cândido Rondon	Paraná	Oeste Paranaense	4106	2005	-1
411470	4114708	Maria Helena	Paraná	Noroeste Paranaense	4101	2005	-1
411480	4114807	Marialva	Paraná	Norte Central Paranaense	4103	2005	-1
411490	4114906	Marilândia do Sul	Paraná	Norte Central Paranaense	4103	2005	-1
411500	4115002	Marilena	Paraná	Noroeste Paranaense	4101	2005	-1
411510	4115101	Mariluz	Paraná	Noroeste Paranaense	4101	2005	-1
411530	4115309	Mariópolis	Paraná	Sudoeste Paranaense	4107	2005	-1
411535	4115358	Maripá	Paraná	Oeste Paranaense	4106	2005	-1
411540	4115408	Marmeleiro	Paraná	Sudoeste Paranaense	4107	2005	-1
411545	4115457	Marquinho	Paraná	Centro-Sul Paranaense	4108	2005	-1
411550	4115507	Marumbi	Paraná	Norte Central Paranaense	4103	2005	-1
411560	4115606	Matelândia	Paraná	Oeste Paranaense	4106	2005	-1
411570	4115705	Matinhos	Paraná	Metropolitana de Curitiba	4110	2005	-1
411573	4115739	Mato Rico	Paraná	Centro-Sul Paranaense	4108	2005	-1
411575	4115754	Mauá da Serra	Paraná	Norte Central Paranaense	4103	2005	-1
411580	4115804	Medianeira	Paraná	Oeste Paranaense	4106	2005	-1
411585	4115853	Mercedes	Paraná	Oeste Paranaense	4106	2005	-1
411590	4115903	Mirador	Paraná	Noroeste Paranaense	4101	2005	-1
411600	4116000	Miraselva	Paraná	Norte Central Paranaense	4103	2005	-1
411605	4116059	Missal	Paraná	Oeste Paranaense	4106	2005	-1
411610	4116109	Moreira Sales	Paraná	Centro Ocidental Paranaense	4102	2005	-1
411620	4116208	Morretes	Paraná	Metropolitana de Curitiba	4110	2005	-1
411630	4116307	Munhoz de Melo	Paraná	Norte Central Paranaense	4103	2005	-1
411640	4116406	Nossa Senhora das Graças	Paraná	Norte Central Paranaense	4103	2005	-1
411650	4116505	Nova Aliança do Ivaí	Paraná	Noroeste Paranaense	4101	2005	-1
411660	4116604	Nova América da Colina	Paraná	Norte Pioneiro Paranaense	4104	2005	-1
411670	4116703	Nova Aurora	Paraná	Oeste Paranaense	4106	2005	-1
411680	4116802	Nova Cantu	Paraná	Centro Ocidental Paranaense	4102	2005	-1
411690	4116901	Nova Esperança	Paraná	Norte Central Paranaense	4103	2005	-1
411695	4116950	Nova Esperança do Sudoeste	Paraná	Sudoeste Paranaense	4107	2005	-1
411700	4117008	Nova Fátima	Paraná	Norte Pioneiro Paranaense	4104	2005	-1
411705	4117057	Nova Laranjeiras	Paraná	Centro-Sul Paranaense	4108	2005	-1
411710	4117107	Nova Londrina	Paraná	Noroeste Paranaense	4101	2005	-1
411720	4117206	Nova Olímpia	Paraná	Noroeste Paranaense	4101	2005	-1
411725	4117255	Nova Prata do Iguaçu	Paraná	Sudoeste Paranaense	4107	2005	-1
411721	4117214	Nova Santa Bárbara	Paraná	Norte Pioneiro Paranaense	4104	2005	-1
411722	4117222	Nova Santa Rosa	Paraná	Oeste Paranaense	4106	2005	-1
411727	4117271	Nova Tebas	Paraná	Norte Central Paranaense	4103	2005	-1
411729	4117297	Novo Itacolomi	Paraná	Norte Central Paranaense	4103	2005	-1
411730	4117305	Ortigueira	Paraná	Centro Oriental Paranaense	4105	2005	-1
411740	4117404	Ourizona	Paraná	Norte Central Paranaense	4103	2005	-1
411745	4117453	Ouro Verde do Oeste	Paraná	Oeste Paranaense	4106	2005	-1
411750	4117503	Paiçandu	Paraná	Norte Central Paranaense	4103	2005	-1
411760	4117602	Palmas	Paraná	Centro-Sul Paranaense	4108	2005	-1
411770	4117701	Palmeira	Paraná	Centro Oriental Paranaense	4105	2005	-1
411780	4117800	Palmital	Paraná	Centro-Sul Paranaense	4108	2005	-1
411790	4117909	Palotina	Paraná	Oeste Paranaense	4106	2005	-1
411800	4118006	Paraíso do Norte	Paraná	Noroeste Paranaense	4101	2005	-1
411810	4118105	Paranacity	Paraná	Noroeste Paranaense	4101	2005	-1
411820	4118204	Paranaguá	Paraná	Metropolitana de Curitiba	4110	2005	-1
411830	4118303	Paranapoema	Paraná	Noroeste Paranaense	4101	2005	-1
411845	4118451	Pato Bragado	Paraná	Oeste Paranaense	4106	2005	-1
411850	4118501	Pato Branco	Paraná	Sudoeste Paranaense	4107	2005	-1
411860	4118600	Paula Freitas	Paraná	Sudeste Paranaense	4109	2005	-1
411870	4118709	Paulo Frontin	Paraná	Sudeste Paranaense	4109	2005	-1
411880	4118808	Peabiru	Paraná	Centro Ocidental Paranaense	4102	2005	-1
411885	4118857	Perobal	Paraná	Noroeste Paranaense	4101	2005	-1
411890	4118907	Pérola	Paraná	Noroeste Paranaense	4101	2005	-1
411900	4119004	Pérola d'Oeste	Paraná	Sudoeste Paranaense	4107	2005	-1
411910	4119103	Piên	Paraná	Metropolitana de Curitiba	4110	2005	-1
411915	4119152	Pinhais	Paraná	Metropolitana de Curitiba	4110	2005	-1
411925	4119251	Pinhal de São Bento	Paraná	Sudoeste Paranaense	4107	2005	-1
411920	4119202	Pinhalão	Paraná	Norte Pioneiro Paranaense	4104	2005	-1
411930	4119301	Pinhão	Paraná	Centro-Sul Paranaense	4108	2005	-1
411940	4119400	Piraí do Sul	Paraná	Centro Oriental Paranaense	4105	2005	-1
411950	4119509	Piraquara	Paraná	Metropolitana de Curitiba	4110	2005	-1
411960	4119608	Pitanga	Paraná	Centro-Sul Paranaense	4108	2005	-1
411965	4119657	Pitangueiras	Paraná	Norte Central Paranaense	4103	2005	-1
411970	4119707	Planaltina do Paraná	Paraná	Noroeste Paranaense	4101	2005	-1
411980	4119806	Planalto	Paraná	Sudoeste Paranaense	4107	2005	-1
411990	4119905	Ponta Grossa	Paraná	Centro Oriental Paranaense	4105	2005	-1
411995	4119954	Pontal do Paraná	Paraná	Metropolitana de Curitiba	4110	2005	-1
412000	4120002	Porecatu	Paraná	Norte Central Paranaense	4103	2005	-1
412010	4120101	Porto Amazonas (PR	Paraná	Metropolitana de Curitiba	4110	2005	-1
412015	4120150	Porto Barreiro	Paraná	Centro-Sul Paranaense	4108	2005	-1
412020	4120200	Porto Rico	Paraná	Noroeste Paranaense	4101	2005	-1
412030	4120309	Porto Vitória	Paraná	Sudeste Paranaense	4109	2005	-1
412033	4120333	Prado Ferreira	Paraná	Norte Central Paranaense	4103	2005	-1
412035	4120358	Pranchita	Paraná	Sudoeste Paranaense	4107	2005	-1
412040	4120408	Presidente Castelo Branco	Paraná	Norte Central Paranaense	4103	2005	-1
412050	4120507	Primeiro de Maio	Paraná	Norte Central Paranaense	4103	2005	-1
412060	4120606	Prudentópolis	Paraná	Sudeste Paranaense	4109	2005	-1
412065	4120655	Quarto Centenário	Paraná	Centro Ocidental Paranaense	4102	2005	-1
412070	4120705	Quatiguá	Paraná	Norte Pioneiro Paranaense	4104	2005	-1
412080	4120804	Quatro Barras	Paraná	Metropolitana de Curitiba	4110	2005	-1
412085	4120853	Quatro Pontes	Paraná	Oeste Paranaense	4106	2005	-1
412090	4120903	Quedas do Iguaçu	Paraná	Centro-Sul Paranaense	4108	2005	-1
412100	4121000	Querência do Norte	Paraná	Noroeste Paranaense	4101	2005	-1
412110	4121109	Quinta do Sol	Paraná	Centro Ocidental Paranaense	4102	2005	-1
412120	4121208	Quitandinha	Paraná	Metropolitana de Curitiba	4110	2005	-1
412125	4121257	Ramilândia	Paraná	Oeste Paranaense	4106	2005	-1
412130	4121307	Rancho Alegre	Paraná	Norte Pioneiro Paranaense	4104	2005	-1
412135	4121356	Rancho Alegre D'Oeste	Paraná	Centro Ocidental Paranaense	4102	2005	-1
412140	4121406	Realeza	Paraná	Sudoeste Paranaense	4107	2005	-1
412150	4121505	Rebouças	Paraná	Sudeste Paranaense	4109	2005	-1
412160	4121604	Renascença	Paraná	Sudoeste Paranaense	4107	2005	-1
412170	4121703	Reserva	Paraná	Centro Oriental Paranaense	4105	2005	-1
412175	4121752	Reserva do Iguaçu	Paraná	Centro-Sul Paranaense	4108	2005	-1
412180	4121802	Ribeirão Claro	Paraná	Norte Pioneiro Paranaense	4104	2005	-1
412190	4121901	Ribeirão do Pinhal	Paraná	Norte Pioneiro Paranaense	4104	2005	-1
412200	4122008	Rio Azul	Paraná	Sudeste Paranaense	4109	2005	-1
412210	4122107	Rio Bom	Paraná	Norte Central Paranaense	4103	2005	-1
412215	4122156	Rio Bonito do Iguaçu	Paraná	Centro-Sul Paranaense	4108	2005	-1
412217	4122172	Rio Branco do Ivaí	Paraná	Norte Central Paranaense	4103	2005	-1
412220	4122206	Rio Branco do Sul	Paraná	Metropolitana de Curitiba	4110	2005	-1
412230	4122305	Rio Negro	Paraná	Metropolitana de Curitiba	4110	2005	-1
412240	4122404	Rolândia	Paraná	Norte Central Paranaense	4103	2005	-1
412250	4122503	Roncador	Paraná	Centro Ocidental Paranaense	4102	2005	-1
412260	4122602	Rondon	Paraná	Noroeste Paranaense	4101	2005	-1
412265	4122651	Rosário do Ivaí	Paraná	Norte Central Paranaense	4103	2005	-1
412270	4122701	Sabáudia	Paraná	Norte Central Paranaense	4103	2005	-1
412280	4122800	Salgado Filho	Paraná	Sudoeste Paranaense	4107	2005	-1
412290	4122909	Salto do Itararé	Paraná	Norte Pioneiro Paranaense	4104	2005	-1
412300	4123006	Salto do Lontra	Paraná	Sudoeste Paranaense	4107	2005	-1
412310	4123105	Santa Amélia	Paraná	Norte Pioneiro Paranaense	4104	2005	-1
412320	4123204	Santa Cecília do Pavão	Paraná	Norte Pioneiro Paranaense	4104	2005	-1
412330	4123303	Santa Cruz de Monte Castelo	Paraná	Noroeste Paranaense	4101	2005	-1
412340	4123402	Santa Fé	Paraná	Norte Central Paranaense	4103	2005	-1
412350	4123501	Santa Helena	Paraná	Oeste Paranaense	4106	2005	-1
412360	4123600	Santa Inês	Paraná	Norte Central Paranaense	4103	2005	-1
412370	4123709	Santa Isabel do Ivaí	Paraná	Noroeste Paranaense	4101	2005	-1
412380	4123808	Santa Izabel do Oeste	Paraná	Sudoeste Paranaense	4107	2005	-1
412382	4123824	Santa Lúcia	Paraná	Oeste Paranaense	4106	2005	-1
412385	4123857	Santa Maria do Oeste	Paraná	Centro-Sul Paranaense	4108	2005	-1
412390	4123907	Santa Mariana	Paraná	Norte Pioneiro Paranaense	4104	2005	-1
412395	4123956	Santa Mônica	Paraná	Noroeste Paranaense	4101	2005	-1
412402	4124020	Santa Tereza do Oeste	Paraná	Oeste Paranaense	4106	2005	-1
412405	4124053	Santa Terezinha de Itaipu	Paraná	Oeste Paranaense	4106	2005	-1
412400	4124004	Santana do Itararé	Paraná	Norte Pioneiro Paranaense	4104	2005	-1
412410	4124103	Santo Antônio da Platina	Paraná	Norte Pioneiro Paranaense	4104	2005	-1
412420	4124202	Santo Antônio do Caiuá	Paraná	Noroeste Paranaense	4101	2005	-1
412430	4124301	Santo Antônio do Paraíso	Paraná	Norte Pioneiro Paranaense	4104	2005	-1
412440	4124400	Santo Antônio do Sudoeste	Paraná	Sudoeste Paranaense	4107	2005	-1
412450	4124509	Santo Inácio	Paraná	Norte Central Paranaense	4103	2005	-1
412460	4124608	São Carlos do Ivaí	Paraná	Noroeste Paranaense	4101	2005	-1
412470	4124707	São Jerônimo da Serra	Paraná	Norte Pioneiro Paranaense	4104	2005	-1
412480	4124806	São João	Paraná	Sudoeste Paranaense	4107	2005	-1
412490	4124905	São João do Caiuá	Paraná	Noroeste Paranaense	4101	2005	-1
412500	4125001	São João do Ivaí	Paraná	Norte Central Paranaense	4103	2005	-1
412510	4125100	São João do Triunfo	Paraná	Sudeste Paranaense	4109	2005	-1
412530	4125308	São Jorge do Ivaí	Paraná	Norte Central Paranaense	4103	2005	-1
412535	4125357	São Jorge do Patrocínio	Paraná	Noroeste Paranaense	4101	2005	-1
412520	4125209	São Jorge d'Oeste	Paraná	Sudoeste Paranaense	4107	2005	-1
412540	4125407	São José da Boa Vista	Paraná	Norte Pioneiro Paranaense	4104	2005	-1
412545	4125456	São José das Palmeiras	Paraná	Oeste Paranaense	4106	2005	-1
412550	4125506	São José dos Pinhais	Paraná	Metropolitana de Curitiba	4110	2005	-1
412555	4125555	São Manoel do Paraná	Paraná	Noroeste Paranaense	4101	2005	-1
412560	4125605	São Mateus do Sul	Paraná	Sudeste Paranaense	4109	2005	-1
412570	4125704	São Miguel do Iguaçu	Paraná	Oeste Paranaense	4106	2005	-1
412575	4125753	São Pedro do Iguaçu	Paraná	Oeste Paranaense	4106	2005	-1
412580	4125803	São Pedro do Ivaí	Paraná	Norte Central Paranaense	4103	2005	-1
412590	4125902	São Pedro do Paraná	Paraná	Noroeste Paranaense	4101	2005	-1
412600	4126009	São Sebastião da Amoreira	Paraná	Norte Pioneiro Paranaense	4104	2005	-1
412610	4126108	São Tomé	Paraná	Noroeste Paranaense	4101	2005	-1
412620	4126207	Sapopema	Paraná	Norte Pioneiro Paranaense	4104	2005	-1
412625	4126256	Sarandi	Paraná	Norte Central Paranaense	4103	2005	-1
412627	4126272	Saudade do Iguaçu	Paraná	Sudoeste Paranaense	4107	2005	-1
412630	4126306	Sengés	Paraná	Centro Oriental Paranaense	4105	2005	-1
412635	4126355	Serranópolis do Iguaçu	Paraná	Oeste Paranaense	4106	2005	-1
412640	4126405	Sertaneja	Paraná	Norte Pioneiro Paranaense	4104	2005	-1
412650	4126504	Sertanópolis	Paraná	Norte Central Paranaense	4103	2005	-1
412660	4126603	Siqueira Campos	Paraná	Norte Pioneiro Paranaense	4104	2005	-1
412665	4126652	Sulina	Paraná	Sudoeste Paranaense	4107	2005	-1
412667	4126678	Tamarana	Paraná	Norte Central Paranaense	4103	2005	-1
412670	4126702	Tamboara	Paraná	Noroeste Paranaense	4101	2005	-1
412680	4126801	Tapejara	Paraná	Noroeste Paranaense	4101	2005	-1
412690	4126900	Tapira	Paraná	Noroeste Paranaense	4101	2005	-1
412700	4127007	Teixeira Soares	Paraná	Sudeste Paranaense	4109	2005	-1
412710	4127106	Telêmaco Borba	Paraná	Centro Oriental Paranaense	4105	2005	-1
412720	4127205	Terra Boa	Paraná	Centro Ocidental Paranaense	4102	2005	-1
412730	4127304	Terra Rica	Paraná	Noroeste Paranaense	4101	2005	-1
412740	4127403	Terra Roxa	Paraná	Oeste Paranaense	4106	2005	-1
412750	4127502	Tibagi	Paraná	Centro Oriental Paranaense	4105	2005	-1
412760	4127601	Tijucas do Sul	Paraná	Metropolitana de Curitiba	4110	2005	-1
412780	4127809	Tomazina	Paraná	Norte Pioneiro Paranaense	4104	2005	-1
412785	4127858	Três Barras do Paraná	Paraná	Oeste Paranaense	4106	2005	-1
412788	4127882	Tunas do Paraná	Paraná	Metropolitana de Curitiba	4110	2005	-1
412790	4127908	Tuneiras do Oeste	Paraná	Noroeste Paranaense	4101	2005	-1
412795	4127957	Tupãssi	Paraná	Oeste Paranaense	4106	2005	-1
412796	4127965	Turvo	Paraná	Centro-Sul Paranaense	4108	2005	-1
412800	4128005	Ubiratã	Paraná	Centro Ocidental Paranaense	4102	2005	-1
412810	4128104	Umuarama	Paraná	Noroeste Paranaense	4101	2005	-1
412820	4128203	União da Vitória	Paraná	Sudeste Paranaense	4109	2005	-1
412830	4128302	Uniflor	Paraná	Norte Central Paranaense	4103	2005	-1
412840	4128401	Uraí	Paraná	Norte Pioneiro Paranaense	4104	2005	-1
412853	4128534	Ventania	Paraná	Centro Oriental Paranaense	4105	2005	-1
412855	4128559	Vera Cruz do Oeste	Paraná	Oeste Paranaense	4106	2005	-1
412860	4128609	Verê	Paraná	Sudoeste Paranaense	4107	2005	-1
412865	4128658	Virmond	Paraná	Centro-Sul Paranaense	4108	2005	-1
412870	4128708	Vitorino	Paraná	Sudoeste Paranaense	4107	2005	-1
412850	4128500	Wenceslau Braz	Paraná	Norte Pioneiro Paranaense	4104	2005	-1
412880	4128807	Xambrê	Paraná	Noroeste Paranaense	4101	2005	-1
430003	4300034	Aceguá	Rio Grande do Sul	Sudoeste Rio-grandense	4306	2005	-1
430005	4300059	Água Santa	Rio Grande do Sul	Noroeste Rio-grandense	4301	2005	-1
430010	4300109	Agudo	Rio Grande do Sul	Centro Ocidental Rio-grandense	4303	2005	-1
430020	4300208	Ajuricaba	Rio Grande do Sul	Noroeste Rio-grandense	4301	2005	-1
430030	4300307	Alecrim	Rio Grande do Sul	Noroeste Rio-grandense	4301	2005	-1
430040	4300406	Alegrete	Rio Grande do Sul	Sudoeste Rio-grandense	4306	2005	-1
430045	4300455	Alegria	Rio Grande do Sul	Noroeste Rio-grandense	4301	2005	-1
430047	4300471	Almirante Tamandaré do Sul	Rio Grande do Sul	Noroeste Rio-grandense	4301	2005	-1
430050	4300505	Alpestre	Rio Grande do Sul	Noroeste Rio-grandense	4301	2005	-1
430055	4300554	Alto Alegre	Rio Grande do Sul	Noroeste Rio-grandense	4301	2005	-1
430057	4300570	Alto Feliz	Rio Grande do Sul	Metropolitana de Porto Alegre	4305	2005	-1
430060	4300604	Alvorada	Rio Grande do Sul	Metropolitana de Porto Alegre	4305	2005	-1
430063	4300638	Amaral Ferrador	Rio Grande do Sul	Sudeste Rio-grandense	4307	2005	-1
430064	4300646	Ametista do Sul	Rio Grande do Sul	Noroeste Rio-grandense	4301	2005	-1
430066	4300661	André da Rocha	Rio Grande do Sul	Nordeste Rio-grandense	4302	2005	-1
430070	4300703	Anta Gorda	Rio Grande do Sul	Nordeste Rio-grandense	4302	2005	-1
430080	4300802	Antônio Prado	Rio Grande do Sul	Nordeste Rio-grandense	4302	2005	-1
430085	4300851	Arambaré	Rio Grande do Sul	Metropolitana de Porto Alegre	4305	2005	-1
430087	4300877	Araricá	Rio Grande do Sul	Metropolitana de Porto Alegre	4305	2005	-1
430090	4300901	Aratiba	Rio Grande do Sul	Noroeste Rio-grandense	4301	2005	-1
430100	4301008	Arroio do Meio	Rio Grande do Sul	Centro Oriental Rio-grandense	4304	2005	-1
430107	4301073	Arroio do Padre	Rio Grande do Sul	Sudeste Rio-grandense	4307	2005	-1
430105	4301057	Arroio do Sal	Rio Grande do Sul	Metropolitana de Porto Alegre	4305	2005	-1
430120	4301206	Arroio do Tigre	Rio Grande do Sul	Centro Oriental Rio-grandense	4304	2005	-1
430110	4301107	Arroio dos Ratos	Rio Grande do Sul	Metropolitana de Porto Alegre	4305	2005	-1
430130	4301305	Arroio Grande	Rio Grande do Sul	Sudeste Rio-grandense	4307	2005	-1
430140	4301404	Arvorezinha	Rio Grande do Sul	Nordeste Rio-grandense	4302	2005	-1
430150	4301503	Augusto Pestana	Rio Grande do Sul	Noroeste Rio-grandense	4301	2005	-1
430155	4301552	Áurea	Rio Grande do Sul	Noroeste Rio-grandense	4301	2005	-1
430160	4301602	Bagé	Rio Grande do Sul	Sudoeste Rio-grandense	4306	2005	-1
430163	4301636	Balneário Pinhal	Rio Grande do Sul	Metropolitana de Porto Alegre	4305	2005	-1
430165	4301651	Barão	Rio Grande do Sul	Metropolitana de Porto Alegre	4305	2005	-1
430170	4301701	Barão de Cotegipe	Rio Grande do Sul	Noroeste Rio-grandense	4301	2005	-1
430175	4301750	Barão do Triunfo	Rio Grande do Sul	Metropolitana de Porto Alegre	4305	2005	-1
430185	4301859	Barra do Guarita	Rio Grande do Sul	Noroeste Rio-grandense	4301	2005	-1
430187	4301875	Barra do Quaraí	Rio Grande do Sul	Sudoeste Rio-grandense	4306	2005	-1
430190	4301909	Barra do Ribeiro	Rio Grande do Sul	Metropolitana de Porto Alegre	4305	2005	-1
430192	4301925	Barra do Rio Azul	Rio Grande do Sul	Noroeste Rio-grandense	4301	2005	-1
430195	4301958	Barra Funda	Rio Grande do Sul	Noroeste Rio-grandense	4301	2005	-1
430180	4301800	Barracão	Rio Grande do Sul	Noroeste Rio-grandense	4301	2005	-1
430200	4302006	Barros Cassal	Rio Grande do Sul	Noroeste Rio-grandense	4301	2005	-1
430205	4302055	Benjamin Constant do Sul	Rio Grande do Sul	Noroeste Rio-grandense	4301	2005	-1
430210	4302105	Bento Gonçalves	Rio Grande do Sul	Nordeste Rio-grandense	4302	2005	-1
430215	4302154	Boa Vista das Missões	Rio Grande do Sul	Noroeste Rio-grandense	4301	2005	-1
430220	4302204	Boa Vista do Buricá	Rio Grande do Sul	Noroeste Rio-grandense	4301	2005	-1
430222	4302220	Boa Vista do Cadeado	Rio Grande do Sul	Noroeste Rio-grandense	4301	2005	-1
430223	4302238	Boa Vista do Incra	Rio Grande do Sul	Noroeste Rio-grandense	4301	2005	-1
430225	4302253	Boa Vista do Sul	Rio Grande do Sul	Nordeste Rio-grandense	4302	2005	-1
430230	4302303	Bom Jesus	Rio Grande do Sul	Nordeste Rio-grandense	4302	2005	-1
430235	4302352	Bom Princípio	Rio Grande do Sul	Metropolitana de Porto Alegre	4305	2005	-1
430237	4302378	Bom Progresso	Rio Grande do Sul	Noroeste Rio-grandense	4301	2005	-1
430240	4302402	Bom Retiro do Sul	Rio Grande do Sul	Centro Oriental Rio-grandense	4304	2005	-1
430245	4302451	Boqueirão do Leão	Rio Grande do Sul	Centro Oriental Rio-grandense	4304	2005	-1
430250	4302501	Bossoroca	Rio Grande do Sul	Noroeste Rio-grandense	4301	2005	-1
430258	4302584	Bozano	Rio Grande do Sul	Noroeste Rio-grandense	4301	2005	-1
430260	4302600	Braga	Rio Grande do Sul	Noroeste Rio-grandense	4301	2005	-1
430265	4302659	Brochier	Rio Grande do Sul	Metropolitana de Porto Alegre	4305	2005	-1
430270	4302709	Butiá	Rio Grande do Sul	Metropolitana de Porto Alegre	4305	2005	-1
430280	4302808	Caçapava do Sul	Rio Grande do Sul	Sudeste Rio-grandense	4307	2005	-1
430290	4302907	Cacequi	Rio Grande do Sul	Centro Ocidental Rio-grandense	4303	2005	-1
430300	4303004	Cachoeira do Sul	Rio Grande do Sul	Centro Oriental Rio-grandense	4304	2005	-1
430310	4303103	Cachoeirinha	Rio Grande do Sul	Metropolitana de Porto Alegre	4305	2005	-1
430320	4303202	Cacique Doble	Rio Grande do Sul	Noroeste Rio-grandense	4301	2005	-1
430330	4303301	Caibaté	Rio Grande do Sul	Noroeste Rio-grandense	4301	2005	-1
430340	4303400	Caiçara	Rio Grande do Sul	Noroeste Rio-grandense	4301	2005	-1
430350	4303509	Camaquã	Rio Grande do Sul	Metropolitana de Porto Alegre	4305	2005	-1
430355	4303558	Camargo	Rio Grande do Sul	Noroeste Rio-grandense	4301	2005	-1
430360	4303608	Cambará do Sul	Rio Grande do Sul	Nordeste Rio-grandense	4302	2005	-1
430367	4303673	Campestre da Serra	Rio Grande do Sul	Nordeste Rio-grandense	4302	2005	-1
430370	4303707	Campina das Missões	Rio Grande do Sul	Noroeste Rio-grandense	4301	2005	-1
430380	4303806	Campinas do Sul	Rio Grande do Sul	Noroeste Rio-grandense	4301	2005	-1
430390	4303905	Campo Bom	Rio Grande do Sul	Metropolitana de Porto Alegre	4305	2005	-1
430400	4304002	Campo Novo	Rio Grande do Sul	Noroeste Rio-grandense	4301	2005	-1
430410	4304101	Campos Borges	Rio Grande do Sul	Noroeste Rio-grandense	4301	2005	-1
430420	4304200	Candelária	Rio Grande do Sul	Centro Oriental Rio-grandense	4304	2005	-1
430430	4304309	Cândido Godói	Rio Grande do Sul	Noroeste Rio-grandense	4301	2005	-1
430435	4304358	Candiota	Rio Grande do Sul	Sudeste Rio-grandense	4307	2005	-1
430440	4304408	Canela	Rio Grande do Sul	Metropolitana de Porto Alegre	4305	2005	-1
430450	4304507	Canguçu	Rio Grande do Sul	Sudeste Rio-grandense	4307	2005	-1
430460	4304606	Canoas	Rio Grande do Sul	Metropolitana de Porto Alegre	4305	2005	-1
430461	4304614	Canudos do Vale	Rio Grande do Sul	Centro Oriental Rio-grandense	4304	2005	-1
430462	4304622	Capão Bonito do Sul	Rio Grande do Sul	Nordeste Rio-grandense	4302	2005	-1
430463	4304630	Capão da Canoa	Rio Grande do Sul	Metropolitana de Porto Alegre	4305	2005	-1
430465	4304655	Capão do Cipó	Rio Grande do Sul	Centro Ocidental Rio-grandense	4303	2005	-1
430466	4304663	Capão do Leão	Rio Grande do Sul	Sudeste Rio-grandense	4307	2005	-1
430468	4304689	Capela de Santana	Rio Grande do Sul	Metropolitana de Porto Alegre	4305	2005	-1
430469	4304697	Capitão	Rio Grande do Sul	Centro Oriental Rio-grandense	4304	2005	-1
430467	4304671	Capivari do Sul	Rio Grande do Sul	Metropolitana de Porto Alegre	4305	2005	-1
430471	4304713	Caraá	Rio Grande do Sul	Metropolitana de Porto Alegre	4305	2005	-1
430470	4304705	Carazinho	Rio Grande do Sul	Noroeste Rio-grandense	4301	2005	-1
430480	4304804	Carlos Barbosa	Rio Grande do Sul	Nordeste Rio-grandense	4302	2005	-1
430485	4304853	Carlos Gomes	Rio Grande do Sul	Noroeste Rio-grandense	4301	2005	-1
430490	4304903	Casca	Rio Grande do Sul	Noroeste Rio-grandense	4301	2005	-1
430495	4304952	Caseiros	Rio Grande do Sul	Noroeste Rio-grandense	4301	2005	-1
430500	4305009	Catuípe	Rio Grande do Sul	Noroeste Rio-grandense	4301	2005	-1
430510	4305108	Caxias do Sul	Rio Grande do Sul	Nordeste Rio-grandense	4302	2005	-1
430511	4305116	Centenário	Rio Grande do Sul	Noroeste Rio-grandense	4301	2005	-1
430512	4305124	Cerrito	Rio Grande do Sul	Sudeste Rio-grandense	4307	2005	-1
430513	4305132	Cerro Branco	Rio Grande do Sul	Centro Oriental Rio-grandense	4304	2005	-1
430515	4305157	Cerro Grande	Rio Grande do Sul	Noroeste Rio-grandense	4301	2005	-1
430517	4305173	Cerro Grande do Sul	Rio Grande do Sul	Metropolitana de Porto Alegre	4305	2005	-1
430520	4305207	Cerro Largo	Rio Grande do Sul	Noroeste Rio-grandense	4301	2005	-1
430530	4305306	Chapada	Rio Grande do Sul	Noroeste Rio-grandense	4301	2005	-1
430535	4305355	Charqueadas	Rio Grande do Sul	Metropolitana de Porto Alegre	4305	2005	-1
430537	4305371	Charrua	Rio Grande do Sul	Noroeste Rio-grandense	4301	2005	-1
430540	4305405	Chiapetta	Rio Grande do Sul	Noroeste Rio-grandense	4301	2005	-1
430543	4305439	Chuí	Rio Grande do Sul	Sudeste Rio-grandense	4307	2005	-1
430544	4305447	Chuvisca	Rio Grande do Sul	Metropolitana de Porto Alegre	4305	2005	-1
430545	4305454	Cidreira	Rio Grande do Sul	Metropolitana de Porto Alegre	4305	2005	-1
430550	4305504	Ciríaco	Rio Grande do Sul	Noroeste Rio-grandense	4301	2005	-1
430558	4305587	Colinas	Rio Grande do Sul	Centro Oriental Rio-grandense	4304	2005	-1
430560	4305603	Colorado	Rio Grande do Sul	Noroeste Rio-grandense	4301	2005	-1
430570	4305702	Condor	Rio Grande do Sul	Noroeste Rio-grandense	4301	2005	-1
430580	4305801	Constantina	Rio Grande do Sul	Noroeste Rio-grandense	4301	2005	-1
430583	4305835	Coqueiro Baixo	Rio Grande do Sul	Centro Oriental Rio-grandense	4304	2005	-1
430585	4305850	Coqueiros do Sul	Rio Grande do Sul	Noroeste Rio-grandense	4301	2005	-1
430587	4305871	Coronel Barros	Rio Grande do Sul	Noroeste Rio-grandense	4301	2005	-1
430590	4305900	Coronel Bicaco	Rio Grande do Sul	Noroeste Rio-grandense	4301	2005	-1
430593	4305934	Coronel Pilar	Rio Grande do Sul	Nordeste Rio-grandense	4302	2005	-1
430595	4305959	Cotiporã	Rio Grande do Sul	Nordeste Rio-grandense	4302	2005	-1
430597	4305975	Coxilha	Rio Grande do Sul	Noroeste Rio-grandense	4301	2005	-1
430600	4306007	Crissiumal	Rio Grande do Sul	Noroeste Rio-grandense	4301	2005	-1
430605	4306056	Cristal	Rio Grande do Sul	Sudeste Rio-grandense	4307	2005	-1
430607	4306072	Cristal do Sul	Rio Grande do Sul	Noroeste Rio-grandense	4301	2005	-1
430610	4306106	Cruz Alta	Rio Grande do Sul	Noroeste Rio-grandense	4301	2005	-1
430613	4306130	Cruzaltense	Rio Grande do Sul	Noroeste Rio-grandense	4301	2005	-1
430620	4306205	Cruzeiro do Sul	Rio Grande do Sul	Centro Oriental Rio-grandense	4304	2005	-1
430630	4306304	David Canabarro	Rio Grande do Sul	Noroeste Rio-grandense	4301	2005	-1
430632	4306320	Derrubadas	Rio Grande do Sul	Noroeste Rio-grandense	4301	2005	-1
430635	4306353	Dezesseis de Novembro	Rio Grande do Sul	Noroeste Rio-grandense	4301	2005	-1
430637	4306379	Dilermando de Aguiar	Rio Grande do Sul	Centro Ocidental Rio-grandense	4303	2005	-1
430640	4306403	Dois Irmãos	Rio Grande do Sul	Metropolitana de Porto Alegre	4305	2005	-1
430642	4306429	Dois Irmãos das Missões	Rio Grande do Sul	Noroeste Rio-grandense	4301	2005	-1
430645	4306452	Dois Lajeados	Rio Grande do Sul	Nordeste Rio-grandense	4302	2005	-1
430650	4306502	Dom Feliciano	Rio Grande do Sul	Metropolitana de Porto Alegre	4305	2005	-1
430660	4306601	Dom Pedrito	Rio Grande do Sul	Sudoeste Rio-grandense	4306	2005	-1
430655	4306551	Dom Pedro de Alcântara	Rio Grande do Sul	Metropolitana de Porto Alegre	4305	2005	-1
430670	4306700	Dona Francisca	Rio Grande do Sul	Centro Ocidental Rio-grandense	4303	2005	-1
430673	4306734	Doutor Maurício Cardoso	Rio Grande do Sul	Noroeste Rio-grandense	4301	2005	-1
430675	4306759	Doutor Ricardo	Rio Grande do Sul	Centro Oriental Rio-grandense	4304	2005	-1
430676	4306767	Eldorado do Sul	Rio Grande do Sul	Metropolitana de Porto Alegre	4305	2005	-1
430680	4306809	Encantado	Rio Grande do Sul	Centro Oriental Rio-grandense	4304	2005	-1
430690	4306908	Encruzilhada do Sul	Rio Grande do Sul	Sudeste Rio-grandense	4307	2005	-1
430692	4306924	Engenho Velho	Rio Grande do Sul	Noroeste Rio-grandense	4301	2005	-1
430695	4306957	Entre Rios do Sul	Rio Grande do Sul	Noroeste Rio-grandense	4301	2005	-1
430693	4306932	Entre-Ijuís	Rio Grande do Sul	Noroeste Rio-grandense	4301	2005	-1
430697	4306973	Erebango	Rio Grande do Sul	Noroeste Rio-grandense	4301	2005	-1
430700	4307005	Erechim	Rio Grande do Sul	Noroeste Rio-grandense	4301	2005	-1
430705	4307054	Ernestina	Rio Grande do Sul	Noroeste Rio-grandense	4301	2005	-1
430720	4307203	Erval Grande	Rio Grande do Sul	Noroeste Rio-grandense	4301	2005	-1
430730	4307302	Erval Seco	Rio Grande do Sul	Noroeste Rio-grandense	4301	2005	-1
430740	4307401	Esmeralda	Rio Grande do Sul	Nordeste Rio-grandense	4302	2005	-1
430745	4307450	Esperança do Sul	Rio Grande do Sul	Noroeste Rio-grandense	4301	2005	-1
430750	4307500	Espumoso	Rio Grande do Sul	Noroeste Rio-grandense	4301	2005	-1
430755	4307559	Estação	Rio Grande do Sul	Noroeste Rio-grandense	4301	2005	-1
430760	4307609	Estância Velha	Rio Grande do Sul	Metropolitana de Porto Alegre	4305	2005	-1
430770	4307708	Esteio	Rio Grande do Sul	Metropolitana de Porto Alegre	4305	2005	-1
430780	4307807	Estrela	Rio Grande do Sul	Centro Oriental Rio-grandense	4304	2005	-1
430781	4307815	Estrela Velha	Rio Grande do Sul	Centro Oriental Rio-grandense	4304	2005	-1
430783	4307831	Eugênio de Castro	Rio Grande do Sul	Noroeste Rio-grandense	4301	2005	-1
430786	4307864	Fagundes Varela	Rio Grande do Sul	Nordeste Rio-grandense	4302	2005	-1
430790	4307906	Farroupilha	Rio Grande do Sul	Nordeste Rio-grandense	4302	2005	-1
430800	4308003	Faxinal do Soturno	Rio Grande do Sul	Centro Ocidental Rio-grandense	4303	2005	-1
430805	4308052	Faxinalzinho	Rio Grande do Sul	Noroeste Rio-grandense	4301	2005	-1
430807	4308078	Fazenda Vilanova	Rio Grande do Sul	Centro Oriental Rio-grandense	4304	2005	-1
430810	4308102	Feliz	Rio Grande do Sul	Metropolitana de Porto Alegre	4305	2005	-1
430820	4308201	Flores da Cunha	Rio Grande do Sul	Nordeste Rio-grandense	4302	2005	-1
430825	4308250	Floriano Peixoto	Rio Grande do Sul	Noroeste Rio-grandense	4301	2005	-1
430830	4308300	Fontoura Xavier	Rio Grande do Sul	Noroeste Rio-grandense	4301	2005	-1
430840	4308409	Formigueiro	Rio Grande do Sul	Centro Ocidental Rio-grandense	4303	2005	-1
430843	4308433	Forquetinha	Rio Grande do Sul	Centro Oriental Rio-grandense	4304	2005	-1
430845	4308458	Fortaleza dos Valos	Rio Grande do Sul	Noroeste Rio-grandense	4301	2005	-1
430850	4308508	Frederico Westphalen	Rio Grande do Sul	Noroeste Rio-grandense	4301	2005	-1
430860	4308607	Garibaldi	Rio Grande do Sul	Nordeste Rio-grandense	4302	2005	-1
430865	4308656	Garruchos	Rio Grande do Sul	Sudoeste Rio-grandense	4306	2005	-1
430870	4308706	Gaurama	Rio Grande do Sul	Noroeste Rio-grandense	4301	2005	-1
430880	4308805	General Câmara	Rio Grande do Sul	Metropolitana de Porto Alegre	4305	2005	-1
430885	4308854	Gentil	Rio Grande do Sul	Noroeste Rio-grandense	4301	2005	-1
430890	4308904	Getúlio Vargas	Rio Grande do Sul	Noroeste Rio-grandense	4301	2005	-1
430900	4309001	Giruá	Rio Grande do Sul	Noroeste Rio-grandense	4301	2005	-1
430905	4309050	Glorinha	Rio Grande do Sul	Metropolitana de Porto Alegre	4305	2005	-1
430910	4309100	Gramado	Rio Grande do Sul	Metropolitana de Porto Alegre	4305	2005	-1
430912	4309126	Gramado dos Loureiros	Rio Grande do Sul	Noroeste Rio-grandense	4301	2005	-1
430915	4309159	Gramado Xavier	Rio Grande do Sul	Centro Oriental Rio-grandense	4304	2005	-1
430920	4309209	Gravataí	Rio Grande do Sul	Metropolitana de Porto Alegre	4305	2005	-1
430925	4309258	Guabiju	Rio Grande do Sul	Nordeste Rio-grandense	4302	2005	-1
430930	4309308	Guaíba	Rio Grande do Sul	Metropolitana de Porto Alegre	4305	2005	-1
430940	4309407	Guaporé	Rio Grande do Sul	Nordeste Rio-grandense	4302	2005	-1
430950	4309506	Guarani das Missões	Rio Grande do Sul	Noroeste Rio-grandense	4301	2005	-1
430955	4309555	Harmonia	Rio Grande do Sul	Metropolitana de Porto Alegre	4305	2005	-1
430710	4307104	Herval	Rio Grande do Sul	Sudeste Rio-grandense	4307	2005	-1
430957	4309571	Herveiras	Rio Grande do Sul	Centro Oriental Rio-grandense	4304	2005	-1
430960	4309605	Horizontina	Rio Grande do Sul	Noroeste Rio-grandense	4301	2005	-1
430965	4309654	Hulha Negra	Rio Grande do Sul	Sudoeste Rio-grandense	4306	2005	-1
430970	4309704	Humaitá	Rio Grande do Sul	Noroeste Rio-grandense	4301	2005	-1
430975	4309753	Ibarama	Rio Grande do Sul	Centro Oriental Rio-grandense	4304	2005	-1
430980	4309803	Ibiaçá	Rio Grande do Sul	Noroeste Rio-grandense	4301	2005	-1
430990	4309902	Ibiraiaras	Rio Grande do Sul	Noroeste Rio-grandense	4301	2005	-1
430995	4309951	Ibirapuitã	Rio Grande do Sul	Noroeste Rio-grandense	4301	2005	-1
431000	4310009	Ibirubá	Rio Grande do Sul	Noroeste Rio-grandense	4301	2005	-1
431010	4310108	Igrejinha	Rio Grande do Sul	Metropolitana de Porto Alegre	4305	2005	-1
431020	4310207	Ijuí	Rio Grande do Sul	Noroeste Rio-grandense	4301	2005	-1
431030	4310306	Ilópolis	Rio Grande do Sul	Nordeste Rio-grandense	4302	2005	-1
431033	4310330	Imbé	Rio Grande do Sul	Metropolitana de Porto Alegre	4305	2005	-1
431036	4310363	Imigrante	Rio Grande do Sul	Centro Oriental Rio-grandense	4304	2005	-1
431040	4310405	Independência	Rio Grande do Sul	Noroeste Rio-grandense	4301	2005	-1
431041	4310413	Inhacorá	Rio Grande do Sul	Noroeste Rio-grandense	4301	2005	-1
431043	4310439	Ipê	Rio Grande do Sul	Nordeste Rio-grandense	4302	2005	-1
431046	4310462	Ipiranga do Sul	Rio Grande do Sul	Noroeste Rio-grandense	4301	2005	-1
431050	4310504	Iraí	Rio Grande do Sul	Noroeste Rio-grandense	4301	2005	-1
431053	4310538	Itaara	Rio Grande do Sul	Centro Ocidental Rio-grandense	4303	2005	-1
431055	4310553	Itacurubi	Rio Grande do Sul	Centro Ocidental Rio-grandense	4303	2005	-1
431057	4310579	Itapuca	Rio Grande do Sul	Nordeste Rio-grandense	4302	2005	-1
431060	4310603	Itaqui	Rio Grande do Sul	Sudoeste Rio-grandense	4306	2005	-1
431065	4310652	Itati	Rio Grande do Sul	Metropolitana de Porto Alegre	4305	2005	-1
431070	4310702	Itatiba do Sul	Rio Grande do Sul	Noroeste Rio-grandense	4301	2005	-1
431075	4310751	Ivorá	Rio Grande do Sul	Centro Ocidental Rio-grandense	4303	2005	-1
431080	4310801	Ivoti	Rio Grande do Sul	Metropolitana de Porto Alegre	4305	2005	-1
431085	4310850	Jaboticaba	Rio Grande do Sul	Noroeste Rio-grandense	4301	2005	-1
431087	4310876	Jacuizinho	Rio Grande do Sul	Noroeste Rio-grandense	4301	2005	-1
431090	4310900	Jacutinga	Rio Grande do Sul	Noroeste Rio-grandense	4301	2005	-1
431100	4311007	Jaguarão	Rio Grande do Sul	Sudeste Rio-grandense	4307	2005	-1
431110	4311106	Jaguari	Rio Grande do Sul	Centro Ocidental Rio-grandense	4303	2005	-1
431112	4311122	Jaquirana	Rio Grande do Sul	Nordeste Rio-grandense	4302	2005	-1
431113	4311130	Jari	Rio Grande do Sul	Centro Ocidental Rio-grandense	4303	2005	-1
431115	4311155	Jóia	Rio Grande do Sul	Noroeste Rio-grandense	4301	2005	-1
431120	4311205	Júlio de Castilhos	Rio Grande do Sul	Centro Ocidental Rio-grandense	4303	2005	-1
431123	4311239	Lagoa Bonita do Sul	Rio Grande do Sul	Centro Oriental Rio-grandense	4304	2005	-1
431127	4311270	Lagoa dos Três Cantos	Rio Grande do Sul	Noroeste Rio-grandense	4301	2005	-1
431130	4311304	Lagoa Vermelha	Rio Grande do Sul	Nordeste Rio-grandense	4302	2005	-1
431125	4311254	Lagoão	Rio Grande do Sul	Noroeste Rio-grandense	4301	2005	-1
431140	4311403	Lajeado	Rio Grande do Sul	Centro Oriental Rio-grandense	4304	2005	-1
431142	4311429	Lajeado do Bugre	Rio Grande do Sul	Noroeste Rio-grandense	4301	2005	-1
431150	4311502	Lavras do Sul	Rio Grande do Sul	Sudoeste Rio-grandense	4306	2005	-1
431160	4311601	Liberato Salzano	Rio Grande do Sul	Noroeste Rio-grandense	4301	2005	-1
431162	4311627	Lindolfo Collor	Rio Grande do Sul	Metropolitana de Porto Alegre	4305	2005	-1
431164	4311643	Linha Nova	Rio Grande do Sul	Metropolitana de Porto Alegre	4305	2005	-1
431171	4311718	Maçambará	Rio Grande do Sul	Sudoeste Rio-grandense	4306	2005	-1
431170	4311700	Machadinho	Rio Grande do Sul	Noroeste Rio-grandense	4301	2005	-1
431173	4311734	Mampituba	Rio Grande do Sul	Metropolitana de Porto Alegre	4305	2005	-1
431175	4311759	Manoel Viana	Rio Grande do Sul	Sudoeste Rio-grandense	4306	2005	-1
431177	4311775	Maquiné	Rio Grande do Sul	Metropolitana de Porto Alegre	4305	2005	-1
431179	4311791	Maratá	Rio Grande do Sul	Metropolitana de Porto Alegre	4305	2005	-1
431180	4311809	Marau	Rio Grande do Sul	Noroeste Rio-grandense	4301	2005	-1
431190	4311908	Marcelino Ramos	Rio Grande do Sul	Noroeste Rio-grandense	4301	2005	-1
431198	4311981	Mariana Pimentel	Rio Grande do Sul	Metropolitana de Porto Alegre	4305	2005	-1
431200	4312005	Mariano Moro	Rio Grande do Sul	Noroeste Rio-grandense	4301	2005	-1
431205	4312054	Marques de Souza	Rio Grande do Sul	Centro Oriental Rio-grandense	4304	2005	-1
431210	4312104	Mata	Rio Grande do Sul	Centro Ocidental Rio-grandense	4303	2005	-1
431213	4312138	Mato Castelhano	Rio Grande do Sul	Noroeste Rio-grandense	4301	2005	-1
431215	4312153	Mato Leitão	Rio Grande do Sul	Centro Oriental Rio-grandense	4304	2005	-1
431217	4312179	Mato Queimado	Rio Grande do Sul	Noroeste Rio-grandense	4301	2005	-1
431220	4312203	Maximiliano de Almeida	Rio Grande do Sul	Noroeste Rio-grandense	4301	2005	-1
431225	4312252	Minas do Leão	Rio Grande do Sul	Metropolitana de Porto Alegre	4305	2005	-1
431230	4312302	Miraguaí	Rio Grande do Sul	Noroeste Rio-grandense	4301	2005	-1
431235	4312351	Montauri	Rio Grande do Sul	Nordeste Rio-grandense	4302	2005	-1
431237	4312377	Monte Alegre dos Campos	Rio Grande do Sul	Nordeste Rio-grandense	4302	2005	-1
431238	4312385	Monte Belo do Sul	Rio Grande do Sul	Nordeste Rio-grandense	4302	2005	-1
431240	4312401	Montenegro	Rio Grande do Sul	Metropolitana de Porto Alegre	4305	2005	-1
431242	4312427	Mormaço	Rio Grande do Sul	Noroeste Rio-grandense	4301	2005	-1
431244	4312443	Morrinhos do Sul	Rio Grande do Sul	Metropolitana de Porto Alegre	4305	2005	-1
431245	4312450	Morro Redondo	Rio Grande do Sul	Sudeste Rio-grandense	4307	2005	-1
431247	4312476	Morro Reuter	Rio Grande do Sul	Metropolitana de Porto Alegre	4305	2005	-1
431250	4312500	Mostardas	Rio Grande do Sul	Metropolitana de Porto Alegre	4305	2005	-1
431260	4312609	Muçum	Rio Grande do Sul	Centro Oriental Rio-grandense	4304	2005	-1
431261	4312617	Muitos Capões	Rio Grande do Sul	Nordeste Rio-grandense	4302	2005	-1
431262	4312625	Muliterno	Rio Grande do Sul	Noroeste Rio-grandense	4301	2005	-1
431265	4312658	Não-Me-Toque	Rio Grande do Sul	Noroeste Rio-grandense	4301	2005	-1
431267	4312674	Nicolau Vergueiro	Rio Grande do Sul	Noroeste Rio-grandense	4301	2005	-1
431270	4312708	Nonoai	Rio Grande do Sul	Noroeste Rio-grandense	4301	2005	-1
431275	4312757	Nova Alvorada	Rio Grande do Sul	Nordeste Rio-grandense	4302	2005	-1
431280	4312807	Nova Araçá	Rio Grande do Sul	Nordeste Rio-grandense	4302	2005	-1
431290	4312906	Nova Bassano	Rio Grande do Sul	Nordeste Rio-grandense	4302	2005	-1
431295	4312955	Nova Boa Vista	Rio Grande do Sul	Noroeste Rio-grandense	4301	2005	-1
431300	4313003	Nova Bréscia	Rio Grande do Sul	Centro Oriental Rio-grandense	4304	2005	-1
431301	4313011	Nova Candelária	Rio Grande do Sul	Noroeste Rio-grandense	4301	2005	-1
431303	4313037	Nova Esperança do Sul	Rio Grande do Sul	Centro Ocidental Rio-grandense	4303	2005	-1
431306	4313060	Nova Hartz	Rio Grande do Sul	Metropolitana de Porto Alegre	4305	2005	-1
431308	4313086	Nova Pádua	Rio Grande do Sul	Nordeste Rio-grandense	4302	2005	-1
431310	4313102	Nova Palma	Rio Grande do Sul	Centro Ocidental Rio-grandense	4303	2005	-1
431320	4313201	Nova Petrópolis	Rio Grande do Sul	Metropolitana de Porto Alegre	4305	2005	-1
431330	4313300	Nova Prata	Rio Grande do Sul	Nordeste Rio-grandense	4302	2005	-1
431333	4313334	Nova Ramada	Rio Grande do Sul	Noroeste Rio-grandense	4301	2005	-1
431335	4313359	Nova Roma do Sul	Rio Grande do Sul	Nordeste Rio-grandense	4302	2005	-1
431337	4313375	Nova Santa Rita	Rio Grande do Sul	Metropolitana de Porto Alegre	4305	2005	-1
431349	4313490	Novo Barreiro	Rio Grande do Sul	Noroeste Rio-grandense	4301	2005	-1
431339	4313391	Novo Cabrais	Rio Grande do Sul	Centro Oriental Rio-grandense	4304	2005	-1
431340	4313409	Novo Hamburgo	Rio Grande do Sul	Metropolitana de Porto Alegre	4305	2005	-1
431342	4313425	Novo Machado	Rio Grande do Sul	Noroeste Rio-grandense	4301	2005	-1
431344	4313441	Novo Tiradentes	Rio Grande do Sul	Noroeste Rio-grandense	4301	2005	-1
431346	4313466	Novo Xingu	Rio Grande do Sul	Noroeste Rio-grandense	4301	2005	-1
431350	4313508	Osório	Rio Grande do Sul	Metropolitana de Porto Alegre	4305	2005	-1
431360	4313607	Paim Filho	Rio Grande do Sul	Noroeste Rio-grandense	4301	2005	-1
431365	4313656	Palmares do Sul	Rio Grande do Sul	Metropolitana de Porto Alegre	4305	2005	-1
431370	4313706	Palmeira das Missões	Rio Grande do Sul	Noroeste Rio-grandense	4301	2005	-1
431380	4313805	Palmitinho	Rio Grande do Sul	Noroeste Rio-grandense	4301	2005	-1
431390	4313904	Panambi	Rio Grande do Sul	Noroeste Rio-grandense	4301	2005	-1
431395	4313953	Pantano Grande	Rio Grande do Sul	Centro Oriental Rio-grandense	4304	2005	-1
431400	4314001	Paraí	Rio Grande do Sul	Nordeste Rio-grandense	4302	2005	-1
431402	4314027	Paraíso do Sul	Rio Grande do Sul	Centro Oriental Rio-grandense	4304	2005	-1
431403	4314035	Pareci Novo	Rio Grande do Sul	Metropolitana de Porto Alegre	4305	2005	-1
431405	4314050	Parobé	Rio Grande do Sul	Metropolitana de Porto Alegre	4305	2005	-1
431406	4314068	Passa Sete	Rio Grande do Sul	Centro Oriental Rio-grandense	4304	2005	-1
431407	4314076	Passo do Sobrado	Rio Grande do Sul	Centro Oriental Rio-grandense	4304	2005	-1
431410	4314100	Passo Fundo	Rio Grande do Sul	Noroeste Rio-grandense	4301	2005	-1
431413	4314134	Paulo Bento	Rio Grande do Sul	Noroeste Rio-grandense	4301	2005	-1
431415	4314159	Paverama	Rio Grande do Sul	Centro Oriental Rio-grandense	4304	2005	-1
431417	4314175	Pedras Altas	Rio Grande do Sul	Sudeste Rio-grandense	4307	2005	-1
431420	4314209	Pedro Osório	Rio Grande do Sul	Sudeste Rio-grandense	4307	2005	-1
431430	4314308	Pejuçara	Rio Grande do Sul	Noroeste Rio-grandense	4301	2005	-1
431440	4314407	Pelotas	Rio Grande do Sul	Sudeste Rio-grandense	4307	2005	-1
431442	4314423	Picada Café	Rio Grande do Sul	Metropolitana de Porto Alegre	4305	2005	-1
431445	4314456	Pinhal	Rio Grande do Sul	Noroeste Rio-grandense	4301	2005	-1
431446	4314464	Pinhal da Serra	Rio Grande do Sul	Nordeste Rio-grandense	4302	2005	-1
431447	4314472	Pinhal Grande	Rio Grande do Sul	Centro Ocidental Rio-grandense	4303	2005	-1
431449	4314498	Pinheirinho do Vale	Rio Grande do Sul	Noroeste Rio-grandense	4301	2005	-1
431450	4314506	Pinheiro Machado	Rio Grande do Sul	Sudeste Rio-grandense	4307	2005	-1
431454	4314548	Pinto Bandeira	Rio Grande do Sul	Nordeste Rio-grandense	4302	2005	-1
431455	4314555	Pirapó	Rio Grande do Sul	Noroeste Rio-grandense	4301	2005	-1
431460	4314605	Piratini	Rio Grande do Sul	Sudeste Rio-grandense	4307	2005	-1
431470	4314704	Planalto	Rio Grande do Sul	Noroeste Rio-grandense	4301	2005	-1
431475	4314753	Poço das Antas	Rio Grande do Sul	Metropolitana de Porto Alegre	4305	2005	-1
431477	4314779	Pontão	Rio Grande do Sul	Noroeste Rio-grandense	4301	2005	-1
431478	4314787	Ponte Preta	Rio Grande do Sul	Noroeste Rio-grandense	4301	2005	-1
431480	4314803	Portão	Rio Grande do Sul	Metropolitana de Porto Alegre	4305	2005	-1
431500	4315008	Porto Lucena	Rio Grande do Sul	Noroeste Rio-grandense	4301	2005	-1
431505	4315057	Porto Mauá	Rio Grande do Sul	Noroeste Rio-grandense	4301	2005	-1
431507	4315073	Porto Vera Cruz	Rio Grande do Sul	Noroeste Rio-grandense	4301	2005	-1
431510	4315107	Porto Xavier	Rio Grande do Sul	Noroeste Rio-grandense	4301	2005	-1
431513	4315131	Pouso Novo	Rio Grande do Sul	Centro Oriental Rio-grandense	4304	2005	-1
431514	4315149	Presidente Lucena	Rio Grande do Sul	Metropolitana de Porto Alegre	4305	2005	-1
431515	4315156	Progresso	Rio Grande do Sul	Centro Oriental Rio-grandense	4304	2005	-1
431517	4315172	Protásio Alves	Rio Grande do Sul	Nordeste Rio-grandense	4302	2005	-1
431520	4315206	Putinga	Rio Grande do Sul	Nordeste Rio-grandense	4302	2005	-1
431530	4315305	Quaraí	Rio Grande do Sul	Sudoeste Rio-grandense	4306	2005	-1
431531	4315313	Quatro Irmãos	Rio Grande do Sul	Noroeste Rio-grandense	4301	2005	-1
431532	4315321	Quevedos	Rio Grande do Sul	Centro Ocidental Rio-grandense	4303	2005	-1
431535	4315354	Quinze de Novembro	Rio Grande do Sul	Noroeste Rio-grandense	4301	2005	-1
431540	4315404	Redentora	Rio Grande do Sul	Noroeste Rio-grandense	4301	2005	-1
431545	4315453	Relvado	Rio Grande do Sul	Centro Oriental Rio-grandense	4304	2005	-1
431550	4315503	Restinga Sêca	Rio Grande do Sul	Centro Ocidental Rio-grandense	4303	2005	-1
431555	4315552	Rio dos Índios	Rio Grande do Sul	Noroeste Rio-grandense	4301	2005	-1
431560	4315602	Rio Grande	Rio Grande do Sul	Sudeste Rio-grandense	4307	2005	-1
431570	4315701	Rio Pardo	Rio Grande do Sul	Centro Oriental Rio-grandense	4304	2005	-1
431575	4315750	Riozinho	Rio Grande do Sul	Metropolitana de Porto Alegre	4305	2005	-1
431580	4315800	Roca Sales	Rio Grande do Sul	Centro Oriental Rio-grandense	4304	2005	-1
431590	4315909	Rodeio Bonito	Rio Grande do Sul	Noroeste Rio-grandense	4301	2005	-1
431595	4315958	Rolador	Rio Grande do Sul	Noroeste Rio-grandense	4301	2005	-1
431600	4316006	Rolante	Rio Grande do Sul	Metropolitana de Porto Alegre	4305	2005	-1
431610	4316105	Ronda Alta	Rio Grande do Sul	Noroeste Rio-grandense	4301	2005	-1
431620	4316204	Rondinha	Rio Grande do Sul	Noroeste Rio-grandense	4301	2005	-1
431630	4316303	Roque Gonzales	Rio Grande do Sul	Noroeste Rio-grandense	4301	2005	-1
431640	4316402	Rosário do Sul	Rio Grande do Sul	Sudoeste Rio-grandense	4306	2005	-1
431642	4316428	Sagrada Família	Rio Grande do Sul	Noroeste Rio-grandense	4301	2005	-1
431643	4316436	Saldanha Marinho	Rio Grande do Sul	Noroeste Rio-grandense	4301	2005	-1
431645	4316451	Salto do Jacuí	Rio Grande do Sul	Noroeste Rio-grandense	4301	2005	-1
431647	4316477	Salvador das Missões	Rio Grande do Sul	Noroeste Rio-grandense	4301	2005	-1
431650	4316501	Salvador do Sul	Rio Grande do Sul	Metropolitana de Porto Alegre	4305	2005	-1
431660	4316600	Sananduva	Rio Grande do Sul	Noroeste Rio-grandense	4301	2005	-1
431670	4316709	Santa Bárbara do Sul	Rio Grande do Sul	Noroeste Rio-grandense	4301	2005	-1
431673	4316733	Santa Cecília do Sul	Rio Grande do Sul	Noroeste Rio-grandense	4301	2005	-1
431675	4316758	Santa Clara do Sul	Rio Grande do Sul	Centro Oriental Rio-grandense	4304	2005	-1
431680	4316808	Santa Cruz do Sul	Rio Grande do Sul	Centro Oriental Rio-grandense	4304	2005	-1
431697	4316972	Santa Margarida do Sul	Rio Grande do Sul	Sudoeste Rio-grandense	4306	2005	-1
431690	4316907	Santa Maria	Rio Grande do Sul	Centro Ocidental Rio-grandense	4303	2005	-1
431695	4316956	Santa Maria do Herval	Rio Grande do Sul	Metropolitana de Porto Alegre	4305	2005	-1
431720	4317202	Santa Rosa	Rio Grande do Sul	Noroeste Rio-grandense	4301	2005	-1
431725	4317251	Santa Tereza	Rio Grande do Sul	Nordeste Rio-grandense	4302	2005	-1
431730	4317301	Santa Vitória do Palmar	Rio Grande do Sul	Sudeste Rio-grandense	4307	2005	-1
431700	4317004	Santana da Boa Vista (RS	Rio Grande do Sul	Sudeste Rio-grandense	4307	2005	-1
431710	4317103	Sant'Ana do Livramento	Rio Grande do Sul	Sudoeste Rio-grandense	4306	2005	-1
431740	4317400	Santiago	Rio Grande do Sul	Centro Ocidental Rio-grandense	4303	2005	-1
431750	4317509	Santo Ângelo	Rio Grande do Sul	Noroeste Rio-grandense	4301	2005	-1
431760	4317608	Santo Antônio da Patrulha	Rio Grande do Sul	Metropolitana de Porto Alegre	4305	2005	-1
431770	4317707	Santo Antônio das Missões	Rio Grande do Sul	Noroeste Rio-grandense	4301	2005	-1
431755	4317558	Santo Antônio do Palma	Rio Grande do Sul	Noroeste Rio-grandense	4301	2005	-1
431775	4317756	Santo Antônio do Planalto	Rio Grande do Sul	Noroeste Rio-grandense	4301	2005	-1
431780	4317806	Santo Augusto	Rio Grande do Sul	Noroeste Rio-grandense	4301	2005	-1
431790	4317905	Santo Cristo	Rio Grande do Sul	Noroeste Rio-grandense	4301	2005	-1
431795	4317954	Santo Expedito do Sul	Rio Grande do Sul	Noroeste Rio-grandense	4301	2005	-1
431800	4318002	São Borja	Rio Grande do Sul	Sudoeste Rio-grandense	4306	2005	-1
431805	4318051	São Domingos do Sul	Rio Grande do Sul	Noroeste Rio-grandense	4301	2005	-1
431810	4318101	São Francisco de Assis	Rio Grande do Sul	Sudoeste Rio-grandense	4306	2005	-1
431820	4318200	São Francisco de Paula	Rio Grande do Sul	Nordeste Rio-grandense	4302	2005	-1
431830	4318309	São Gabriel	Rio Grande do Sul	Sudoeste Rio-grandense	4306	2005	-1
431840	4318408	São Jerônimo	Rio Grande do Sul	Metropolitana de Porto Alegre	4305	2005	-1
431842	4318424	São João da Urtiga	Rio Grande do Sul	Noroeste Rio-grandense	4301	2005	-1
431843	4318432	São João do Polêsine	Rio Grande do Sul	Centro Ocidental Rio-grandense	4303	2005	-1
431844	4318440	São Jorge	Rio Grande do Sul	Nordeste Rio-grandense	4302	2005	-1
431845	4318457	São José das Missões	Rio Grande do Sul	Noroeste Rio-grandense	4301	2005	-1
431846	4318465	São José do Herval	Rio Grande do Sul	Noroeste Rio-grandense	4301	2005	-1
431848	4318481	São José do Hortêncio	Rio Grande do Sul	Metropolitana de Porto Alegre	4305	2005	-1
431849	4318499	São José do Inhacorá	Rio Grande do Sul	Noroeste Rio-grandense	4301	2005	-1
431850	4318507	São José do Norte	Rio Grande do Sul	Sudeste Rio-grandense	4307	2005	-1
431860	4318606	São José do Ouro	Rio Grande do Sul	Noroeste Rio-grandense	4301	2005	-1
431861	4318614	São José do Sul	Rio Grande do Sul	Metropolitana de Porto Alegre	4305	2005	-1
431862	4318622	São José dos Ausentes	Rio Grande do Sul	Nordeste Rio-grandense	4302	2005	-1
431870	4318705	São Leopoldo	Rio Grande do Sul	Metropolitana de Porto Alegre	4305	2005	-1
431880	4318804	São Lourenço do Sul	Rio Grande do Sul	Sudeste Rio-grandense	4307	2005	-1
431890	4318903	São Luiz Gonzaga	Rio Grande do Sul	Noroeste Rio-grandense	4301	2005	-1
431900	4319000	São Marcos	Rio Grande do Sul	Nordeste Rio-grandense	4302	2005	-1
431910	4319109	São Martinho	Rio Grande do Sul	Noroeste Rio-grandense	4301	2005	-1
431912	4319125	São Martinho da Serra	Rio Grande do Sul	Centro Ocidental Rio-grandense	4303	2005	-1
431915	4319158	São Miguel das Missões	Rio Grande do Sul	Noroeste Rio-grandense	4301	2005	-1
431920	4319208	São Nicolau	Rio Grande do Sul	Noroeste Rio-grandense	4301	2005	-1
431930	4319307	São Paulo das Missões	Rio Grande do Sul	Noroeste Rio-grandense	4301	2005	-1
431935	4319356	São Pedro da Serra	Rio Grande do Sul	Metropolitana de Porto Alegre	4305	2005	-1
431936	4319364	São Pedro das Missões	Rio Grande do Sul	Noroeste Rio-grandense	4301	2005	-1
431937	4319372	São Pedro do Butiá	Rio Grande do Sul	Noroeste Rio-grandense	4301	2005	-1
431940	4319406	São Pedro do Sul	Rio Grande do Sul	Centro Ocidental Rio-grandense	4303	2005	-1
431950	4319505	São Sebastião do Caí	Rio Grande do Sul	Metropolitana de Porto Alegre	4305	2005	-1
431960	4319604	São Sepé	Rio Grande do Sul	Centro Ocidental Rio-grandense	4303	2005	-1
431970	4319703	São Valentim	Rio Grande do Sul	Noroeste Rio-grandense	4301	2005	-1
431971	4319711	São Valentim do Sul	Rio Grande do Sul	Nordeste Rio-grandense	4302	2005	-1
431973	4319737	São Valério do Sul	Rio Grande do Sul	Noroeste Rio-grandense	4301	2005	-1
431975	4319752	São Vendelino	Rio Grande do Sul	Metropolitana de Porto Alegre	4305	2005	-1
431980	4319802	São Vicente do Sul	Rio Grande do Sul	Centro Ocidental Rio-grandense	4303	2005	-1
431990	4319901	Sapiranga	Rio Grande do Sul	Metropolitana de Porto Alegre	4305	2005	-1
432000	4320008	Sapucaia do Sul	Rio Grande do Sul	Metropolitana de Porto Alegre	4305	2005	-1
432010	4320107	Sarandi	Rio Grande do Sul	Noroeste Rio-grandense	4301	2005	-1
432020	4320206	Seberi	Rio Grande do Sul	Noroeste Rio-grandense	4301	2005	-1
432023	4320230	Sede Nova	Rio Grande do Sul	Noroeste Rio-grandense	4301	2005	-1
432026	4320263	Segredo	Rio Grande do Sul	Centro Oriental Rio-grandense	4304	2005	-1
432030	4320305	Selbach	Rio Grande do Sul	Noroeste Rio-grandense	4301	2005	-1
432032	4320321	Senador Salgado Filho	Rio Grande do Sul	Noroeste Rio-grandense	4301	2005	-1
432035	4320354	Sentinela do Sul	Rio Grande do Sul	Metropolitana de Porto Alegre	4305	2005	-1
432040	4320404	Serafina Corrêa	Rio Grande do Sul	Nordeste Rio-grandense	4302	2005	-1
432045	4320453	Sério	Rio Grande do Sul	Centro Oriental Rio-grandense	4304	2005	-1
432050	4320503	Sertão	Rio Grande do Sul	Noroeste Rio-grandense	4301	2005	-1
432055	4320552	Sertão Santana	Rio Grande do Sul	Metropolitana de Porto Alegre	4305	2005	-1
432057	4320578	Sete de Setembro	Rio Grande do Sul	Noroeste Rio-grandense	4301	2005	-1
[truncated: 360 more rows]

## Sheet: 2006
municipality code 1	municipality code 2	municipality	state	mesoregion	mesoregion code	year	IIP
[truncated: 1,191 more rows]

[truncated: 15 more sheets: 2007, 2008, 2009, 2010, 2011, 2012, 2013, 2014, 2015, 2016, 2017, 2018, 2019, 2020, 2021]
