# Supplementary material for: Aedes aegypti in Southern Brazil: Spatiotemporal Distribution Dynamics and Association with Climate and Environmental Factors
Source: Trop Med Infect Dis. 2023 Jan 20;8(2):77. doi: 10.3390/tropicalmed8020077 (PMC9961474; doi:10.3390/tropicalmed8020077)
Supplement: Supplementary file 1 [file tropicalmed-08-00077-s001.zip › Supplementary Table S3_ Climatic and environmental variables used.xlsx]

## Sheet: Planilha1
state	mesoregion	mesoregion code	year	Annual precipitation	Average temperature	Average maximum temperature	Average minimumtemperature	Average humidity %	Natural florest	planted forest	Agricultural	Urban infrastructure
Paraná	Centro Ocidental Paranaense	4102	2017	64.8724	22.2907	24.511	16.5327	48.8958	187674	12550.9	978457	8391.29
Paraná	Centro Oriental Paranaense	4105	2017	79.0347	19.331	25.0729	14.2905	56.8409	663165	439398	992471	17570.9
Paraná	Centro-Sul Paranaense	4108	2017	65.7656	19.4197	24.519	14.8676	52.3763	962623	179849	1.45944e+06	10591.1
Paraná	Metropolitana de Curitiba	4110	2017	90.7085	21.2028	24.4173	16.2696	65.8272	1.36421e+06	200822	564091	75994.2
Paraná	Noroeste Paranaense	4101	2017	60.5916	22.2341	28.0716	16.9997	49.2552	243361	6190.57	2.02328e+06	18770.7
Paraná	Norte Central Paranaense	4103	2017	76.1686	21.6172	26.5567	16.1481	52.8301	344760	28865	1.91473e+06	45649.2
Paraná	Norte Pioneiro Paranaense	4104	2017	81.6752	19.973	27.4545	16.1953	55.724	237195	52287.5	1.22934e+06	10584.1
Paraná	Oeste Paranaense	4106	2017	47.8544	18.8731	27.6452	17.4788	50.1433	562219	18949.8	1.57395e+06	32162.9
Paraná	Sudeste Paranaense	4109	2017	75.7887	18.3381	24.162	13.9084	56.1535	766788	169001	734409	7437.8
Paraná	Sudoeste Paranaense	4107	2017	69.9198	21.1152	25.8735	15.1353	50.7318	269795	15408.2	843787	13223.9
Rio Grande do Sul	Centro Ocidental Rio-grandense	4303	2017	77.2274	19.4334	25.4871	14.0435	49.4245	417987	13420.4	1.24982e+06	9993.64
Rio Grande do Sul	Centro Oriental Rio-grandense	4304	2017	81.8029	19.7962	24.7541	14.0871	61.8099	597017	64000.6	824958	16808.4
Rio Grande do Sul	Metropolitana de Porto Alegre	4305	2017	70.3207	19.4334	23.8363	16.4114	70.9389	946863	164141	966596	98197.1
Rio Grande do Sul	Nordeste Rio-grandense	4302	2017	80.3407	19.0476	23.2929	12.6522	60.099	947589	147230	876866	24896.2
Rio Grande do Sul	Noroeste Rio-grandense	4301	2017	73.213	18.3381	25.5852	14.3532	49.5399	1.1858e+06	32788	4.76761e+06	41714.4
Rio Grande do Sul	Sudeste Rio-grandense	4307	2017	64.3358	18.4443	23.4031	14.4332	67.6032	745642	184094	1.16274e+06	16707.6
Rio Grande do Sul	Sudoeste Rio-grandense	4306	2017	74.2552	25.2511	25.6325	14.0092	49.0849	556491	52361.2	2.18429e+06	13570.6
Santa Catarina	Grande Florianópolis	4205	2017	81.9778	18.6935	23.6151	15.6961	64.4172	449307	53208.9	155905	29581.6
Santa Catarina	Norte Catarinense	4202	2017	88.6918	19.2998	24.2218	14.9752	63.8012	826782	202436	501697	36513.9
Santa Catarina	Oeste Catarinense	4201	2017	71.8073	18.4443	24.3745	13.9433	53.3108	915628	280454	1.45076e+06	26535.6
Santa Catarina	Serrana	4203	2017	72.0977	18.7985	22.5439	12.562	64.1495	773076	388296	599277	9971.28
Santa Catarina	Sul Catarinense	4206	2017	56.7557	16.9493	23.6967	18.3286	75.6615	386218	38187.2	463187	36417.5
Santa Catarina	Vale do Itajaí	4204	2017	77.9736	18.8731	24.2236	15.9362	66.3919	739996	112035	402164	46344.7
Paraná	Centro Ocidental Paranaense	4102	2018	58.5122	21.5225	24.3604	16.4943	50.1146	187247	12435.1	978498	9007.7
Paraná	Centro Oriental Paranaense	4105	2018	64.6268	18.9429	25.2858	14.2261	56.4702	664433	439541	992266	18285.8
Paraná	Centro-Sul Paranaense	4108	2018	75.0937	19.141	24.2563	14.6865	53.8958	966420	179616	1.45541e+06	11202
Paraná	Metropolitana de Curitiba	4110	2018	76.4138	19.3144	24.3815	16.1048	66.1096	1.3584e+06	201046	568727	77400.7
Paraná	Noroeste Paranaense	4101	2018	52.1563	22.1755	27.8828	16.9514	50.9036	241693	6014.07	2.02419e+06	20153.1
Paraná	Norte Central Paranaense	4103	2018	54.5351	21.2611	26.9102	16.1802	53.25	346571	28760.2	1.91073e+06	48199.5
Paraná	Norte Pioneiro Paranaense	4104	2018	45.0677	21.3717	27.7416	16.2155	56.1042	239341	52613.9	1.22676e+06	10612
Paraná	Oeste Paranaense	4106	2018	69.1695	21.8968	27.1319	17.2857	52.2213	563598	18977.8	1.57113e+06	33469.8
Paraná	Sudeste Paranaense	4109	2018	69.0724	18.2883	24.1744	14.4777	55.437	767138	168537	734060	7804.24
Paraná	Sudoeste Paranaense	4107	2018	73.7358	19.5874	25.2786	14.8549	53.7057	272554	15327.9	840691	13575.5
Rio Grande do Sul	Centro Ocidental Rio-grandense	4303	2018	55.9068	19.1565	25.5748	13.6513	50.7214	423942	13404.6	1.25962e+06	10427.3
Rio Grande do Sul	Centro Oriental Rio-grandense	4304	2018	55.7193	18.6948	24.9715	13.6935	62.5547	595511	64067.7	825279	17551.4
Rio Grande do Sul	Metropolitana de Porto Alegre	4305	2018	53.1828	19.2831	23.7091	15.9193	71.4401	958145	163888	958704	100595
Rio Grande do Sul	Nordeste Rio-grandense	4302	2018	68.4099	16.9644	23.1765	12.3565	60.125	947074	147748	877251	25686.5
Rio Grande do Sul	Noroeste Rio-grandense	4301	2018	54.2773	19.4391	25.7195	14.0961	50.7752	1.18502e+06	32461	4.77549e+06	44272
Rio Grande do Sul	Sudeste Rio-grandense	4307	2018	63.7781	17.8071	23.1663	13.7787	68.2387	728960	184551	1.16417e+06	17468.7
Rio Grande do Sul	Sudoeste Rio-grandense	4306	2018	58.3506	24.8763	25.8096	13.6337	49.9509	555026	52409.7	2.19198e+06	13820
Santa Catarina	Grande Florianópolis	4205	2018	75.8454	18.6066	23.5606	15.5092	64.2962	447665	53232.9	157299	29584.5
Santa Catarina	Norte Catarinense	4202	2018	72.5759	18.535	24.0528	14.8258	63.8168	823668	202464	503506	37437.9
Santa Catarina	Oeste Catarinense	4201	2018	67.3651	18.6582	24.1444	13.7893	55.3516	914662	280581	1.44944e+06	28034.5
Santa Catarina	Sul Catarinense	4206	2018	57.0649	20.0186	23.395	17.8829	74.9844	385318	38223.6	461397	38430.6
Santa Catarina	Vale do Itajaí	4204	2018	74.6114	19.2107	24.4036	15.803	67.1016	737757	112094	403303	47630.9
Paraná	Centro Ocidental Paranaense	4102	2019	46.9413	22.7063	24.4924	17.3511	48.3099	185249	11869.5	981149	9021.1
Paraná	Centro Oriental Paranaense	4105	2019	63.8533	19.6869	26.2349	14.7602	56.0284	656889	439808	1.00356e+06	18380.6
Paraná	Centro-Sul Paranaense	4108	2019	64.0699	20.0248	25.542	15.3474	52.5534	954866	183436	1.46355e+06	11291.1
Paraná	Metropolitana de Curitiba	4110	2019	90.5087	19.8411	25.0354	16.5139	65.5186	1.34868e+06	206623	573319	77755.4
Paraná	Noroeste Paranaense	4101	2019	44.9985	23.4183	29.834	17.8621	48.2135	236809	5588.61	2.03248e+06	20357.7
Paraná	Norte Central Paranaense	4103	2019	50.8405	22.3041	28.478	16.9296	51.6992	342133	29905.6	1.91428e+06	48511
Paraná	Norte Pioneiro Paranaense	4104	2019	44.0281	22.5301	29.6389	16.9544	54.5391	235149	52054.8	1.23208e+06	10946.8
Paraná	Oeste Paranaense	4106	2019	49.2955	23.0807	28.9367	18.1094	49.6667	557679	17699	1.57898e+06	33757.5
Paraná	Sudeste Paranaense	4109	2019	70.6742	18.9897	25.1314	13.0485	55.6276	752496	171542	745813	7848.66
Paraná	Sudoeste Paranaense	4107	2019	68.0865	20.5614	26.9046	15.5408	51.612	266946	15604.7	846041	13831.7
Rio Grande do Sul	Centro Ocidental Rio-grandense	4303	2019	59.6763	19.3493	25.5087	13.8342	49.362	417518	13714	1.32614e+06	10466.3
Rio Grande do Sul	Centro Oriental Rio-grandense	4304	2019	63.9539	19.1475	25.1634	14.0366	61.8672	589633	65049.7	847840	17662
Rio Grande do Sul	Metropolitana de Porto Alegre	4305	2019	59.0071	19.8563	24.2695	16.3374	70.4726	974078	164807	1.02498e+06	100760
Rio Grande do Sul	Nordeste Rio-grandense	4302	2019	64.4184	17.4787	23.6447	12.8103	59.7995	938964	150646	895842	25817.1
Rio Grande do Sul	Noroeste Rio-grandense	4301	2019	57.3345	19.9212	26.2945	14.5085	49.3993	1.15213e+06	32952.9	4.83245e+06	44592.1
Rio Grande do Sul	Sudeste Rio-grandense	4307	2019	71.984	18.0114	23.0854	13.8217	67.046	712050	189590	1.30293e+06	17571.4
Rio Grande do Sul	Sudoeste Rio-grandense	4306	2019	62.2896	25.5001	25.5093	13.6706	49.2002	543048	53520	2.37893e+06	13919.5
Santa Catarina	Grande Florianópolis	4205	2019	82.7548	19.0648	24.1011	15.8873	63.3146	445977	55715.9	156563	29585
Santa Catarina	Norte Catarinense	4202	2019	94.7213	19.1438	24.936	15.2895	63.7344	810036	203746	516059	37658
Santa Catarina	Oeste Catarinense	4201	2019	64.5692	19.4393	25.3057	14.4067	53.566	893358	282866	1.47019e+06	28269.6
Santa Catarina	Serrana	4203	2019	69.1572	17.4902	23.4297	12.9089	63.0247	765469	397979	613875	10350.2
Santa Catarina	Sul Catarinense	4206	2019	62.623	20.5149	23.8741	18.3582	74.849	381810	39435.4	463553	38684
Santa Catarina	Vale do Itajaí	4204	2019	80.3759	19.749	25.1972	16.201	65.7747	732285	114631	406103	47939.6
Paraná	Centro Ocidental Paranaense	4102	2020	42.6083	22.7612	24.4822	16.5369	44.1602	195661	12753.5	967969	10403.3
Paraná	Centro Oriental Paranaense	4105	2020	52.5018	19.4996	26.8042	13.918	51.6335	667662	402553	981278	19757
Paraná	Centro-Sul Paranaense	4108	2020	46.4518	19.991	26.42	14.4739	48.0885	958285	168819	1.44954e+06	13254.4
Paraná	Metropolitana de Curitiba	4110	2020	62.1689	19.4402	25.4522	15.7319	63.0766	1.19846e+06	179411	561056	87849.5
Paraná	Noroeste Paranaense	4101	2020	41.0514	23.4092	30.524	16.9949	44.4297	220376	5924.19	2.06011e+06	25034.3
Paraná	Norte Central Paranaense	4103	2020	43.6241	22.2875	29.2202	16.1517	48.0495	359914	28877.4	1.96885e+06	57441.5
Paraná	Norte Pioneiro Paranaense	4104	2020	37.7271	22.1837	29.9206	16.056	52.2917	258110	46985.6	1.20766e+06	13827.8
Paraná	Oeste Paranaense	4106	2020	40.6454	23.0408	29.5535	17.2341	45.6021	561826	20366.3	1.56019e+06	39951.7
Paraná	Sudeste Paranaense	4109	2020	50.3085	18.7432	25.5794	13.8567	50.9229	777271	167788	709162	9612.83
Paraná	Sudoeste Paranaense	4107	2020	44.4945	20.5619	27.5827	14.6117	47.2188	282922	20384.2	822461	15114
Rio Grande do Sul	Centro Ocidental Rio-grandense	4303	2020	42.0068	19.2885	26.3924	13.0879	46.1237	431040	16778.6	1.29687e+06	12062.1
Rio Grande do Sul	Centro Oriental Rio-grandense	4304	2020	49.1867	18.8828	25.9047	13.3217	60.125	567375	75787.2	818236	21841
Rio Grande do Sul	Metropolitana de Porto Alegre	4305	2020	46.4292	19.1745	24.0559	15.5517	70.704	857122	193764	951742	87849.5
Rio Grande do Sul	Nordeste Rio-grandense	4302	2020	57.4285	17.2812	24.2754	11.9502	55.8776	923447	163741	962651	27230.1
Rio Grande do Sul	Noroeste Rio-grandense	4301	2020	50.6486	19.8414	27.1295	13.6629	44.8294	1.25418e+06	46407.9	4.65485e+06	52217.2
Rio Grande do Sul	Sudeste Rio-grandense	4307	2020	43.248	17.6701	23.3789	13.3838	67.5701	744385	236071	1.28502e+06	19088.5
Rio Grande do Sul	Sudoeste Rio-grandense	4306	2020	40.9529	25.5854	26.7273	13.0623	45.874	478470	64339.5	2.37754e+06	15543
UF	Mesorregião	Cód.Meso	Ano	PrecipitaçãoAnual	Med. Temperatura	Temp. Max (Média)	Temp. Min. (Média)	Med. Umidade %	Floresta Natural	Floresta Plantada	Agropecuária	Infraestrutura Urbana
Paraná	Centro Ocidental Paranaense	4102	2017	2.81206	2.34812	2.38936	2.21834	2.68927	6.2734	5.09868	6.99054	4.92383
Paraná	Centro Oriental Paranaense	4105	2017	2.89782	2.28625	2.39921	2.15505	2.75466	6.82162	6.64286	6.99672	5.2448
Paraná	Centro-Sul Paranaense	4108	2017	2.818	2.28824	2.3895	2.17224	2.71913	6.98346	6.25491	7.16419	5.02494
Paraná	Metropolitana de Curitiba	4110	2017	2.95765	2.32639	2.3877	2.21138	2.81841	7.13488	6.30281	6.75135	5.88078
Paraná	Noroeste Paranaense	4101	2017	2.78241	2.34702	2.44827	2.23044	2.69245	6.38625	4.79173	7.30606	5.27348
Paraná	Norte Central Paranaense	4103	2017	2.88178	2.3348	2.42417	2.20812	2.72288	6.53752	5.46037	7.28211	5.65943
Paraná	Norte Pioneiro Paranaense	4104	2017	2.91209	2.30044	2.43861	2.20939	2.74604	6.37511	5.7184	7.08967	5.02466
Paraná	Oeste Paranaense	4106	2017	2.67992	2.27584	2.44162	2.24251	2.70021	6.74991	5.27761	7.19699	5.50735
Paraná	Sudeste Paranaense	4109	2017	2.8796	2.26336	2.38313	2.14328	2.74938	6.88468	6.22789	6.86594	4.87144
Paraná	Sudoeste Paranaense	4107	2017	2.8446	2.3246	2.41286	2.17999	2.70528	6.43103	5.18775	6.92623	5.12136
Rio Grande do Sul	Centro Ocidental Rio-grandense	4303	2017	2.88777	2.28855	2.40632	2.14747	2.69394	6.62116	5.12777	7.09685	4.99972
Rio Grande do Sul	Centro Oriental Rio-grandense	4304	2017	2.91277	2.29658	2.39365	2.14882	2.79106	6.77599	5.80618	6.91643	5.22553
Rio Grande do Sul	Metropolitana de Porto Alegre	4305	2017	2.84708	2.28855	2.37724	2.21515	2.85088	6.97629	6.21522	6.98525	5.9921
Rio Grande do Sul	Nordeste Rio-grandense	4302	2017	2.90494	2.27984	2.36722	2.10217	2.77887	6.97662	6.168	6.94293	5.39613
Rio Grande do Sul	Noroeste Rio-grandense	4301	2017	2.86459	2.26336	2.40799	2.15695	2.69496	7.07401	5.51571	7.6783	5.62029
Rio Grande do Sul	Sudeste Rio-grandense	4307	2017	2.80845	2.26586	2.36927	2.15936	2.82997	6.87253	6.26504	7.06548	5.22291
Rio Grande do Sul	Sudoeste Rio-grandense	4306	2017	2.87073	2.40228	2.40879	2.14641	2.69095	6.74546	5.71901	7.33931	5.1326
Santa Catarina	Grande Florianópolis	4205	2017	2.9137	2.27169	2.37319	2.19579	2.809	6.65254	5.72598	6.19286	5.47102
Santa Catarina	Norte Catarinense	4202	2017	2.94788	2.28555	2.38421	2.17537	2.80483	6.91739	6.30629	6.70044	5.56246
Santa Catarina	Oeste Catarinense	4201	2017	2.85617	2.26586	2.38694	2.14437	2.72681	6.96172	6.44786	7.1616	5.42383
Santa Catarina	Serrana	4203	2017	2.85792	2.27412	2.35303	2.09906	2.80719	6.88822	6.58916	6.77763	4.99875
Santa Catarina	Sul Catarinense	4206	2017	2.75401	2.22915	2.37469	2.26313	2.87887	6.58683	5.58192	6.66576	5.56131
Santa Catarina	Vale do Itajaí	4204	2017	2.89195	2.27584	2.38424	2.20238	2.82212	6.86923	6.04936	6.6044	5.666
Paraná	Centro Ocidental Paranaense	4102	2018	2.76725	2.33289	2.38668	2.21733	2.69996	6.27241	5.09465	6.99056	4.95461
Paraná	Centro Oriental Paranaense	4105	2018	2.81041	2.27745	2.40288	2.15309	2.75182	6.82245	6.643	6.99663	5.26211
Paraná	Centro-Sul Paranaense	4108	2018	2.8756	2.28196	2.38482	2.16692	2.73156	6.98517	6.25434	7.16298	5.0493
Paraná	Metropolitana de Curitiba	4110	2018	2.88317	2.28588	2.38706	2.20696	2.82026	7.13303	6.3033	6.7549	5.88874
Paraná	Noroeste Paranaense	4101	2018	2.71731	2.34587	2.44534	2.22921	2.70675	6.38326	4.77917	7.30625	5.30434
Paraná	Norte Central Paranaense	4103	2018	2.73668	2.32759	2.42992	2.20898	2.72632	6.53979	5.45879	7.2812	5.68304
Paraná	Norte Pioneiro Paranaense	4104	2018	2.65387	2.32984	2.44313	2.20993	2.749	6.37902	5.7211	7.08876	5.0258
Paraná	Oeste Paranaense	4106	2018	2.83991	2.34038	2.43348	2.23769	2.71785	6.75097	5.27825	7.19621	5.52465
Paraná	Sudeste Paranaense	4109	2018	2.8393	2.26217	2.38335	2.1607	2.7438	6.88487	6.2267	6.86573	4.89233
Paraná	Sudoeste Paranaense	4107	2018	2.86768	2.29198	2.40275	2.17187	2.73002	6.43545	5.18548	6.92464	5.13276
Rio Grande do Sul	Centro Ocidental Rio-grandense	4303	2018	2.74746	2.28232	2.40781	2.13518	2.70519	6.62731	5.12725	7.10024	5.01817
Rio Grande do Sul	Centro Oriental Rio-grandense	4304	2018	2.74601	2.27172	2.39744	2.13651	2.79626	6.77489	5.80664	6.9166	5.24431
Rio Grande do Sul	Metropolitana de Porto Alegre	4305	2018	2.72577	2.28518	2.37491	2.20192	2.85394	6.98143	6.21455	6.98168	6.00258
Rio Grande do Sul	Nordeste Rio-grandense	4302	2018	2.83512	2.22954	2.36505	2.0919	2.77906	6.97638	6.16952	6.94312	5.4097
Rio Grande do Sul	Noroeste Rio-grandense	4301	2018	2.73462	2.28868	2.41026	2.1491	2.70565	7.07373	5.51136	7.67902	5.64613
Rio Grande do Sul	Sudeste Rio-grandense	4307	2018	2.80467	2.25059	2.36486	2.13921	2.83403	6.8627	6.26612	7.06601	5.24226
Rio Grande do Sul	Sudoeste Rio-grandense	4306	2018	2.76605	2.39579	2.41178	2.13461	2.69854	6.74431	5.71941	7.34084	5.14051
Santa Catarina	Grande Florianópolis	4205	2018	2.87993	2.26967	2.37219	2.19059	2.80819	6.65095	5.72618	6.19673	5.47106
Santa Catarina	Norte Catarinense	4202	2018	2.86079	2.26799	2.38116	2.17102	2.80494	6.91575	6.30635	6.702	5.57331
Santa Catarina	Oeste Catarinense	4201	2018	2.82844	2.27087	2.38282	2.13954	2.74313	6.96126	6.44806	7.1612	5.44769
Santa Catarina	Sul Catarinense	4206	2018	2.75637	2.30143	2.36912	2.25244	2.87497	6.58582	5.58233	6.66407	5.58468
Santa Catarina	Vale do Itajaí	4204	2018	2.87281	2.28354	2.38745	2.19874	2.82673	6.86791	6.04958	6.60563	5.67789
Paraná	Centro Ocidental Paranaense	4102	2019	2.67155	2.35615	2.38903	2.23933	2.68404	6.26776	5.07443	6.99173	4.95526
Paraná	Centro Oriental Paranaense	4105	2019	2.80518	2.29418	2.41888	2.16909	2.74841	6.81749	6.64326	7.00154	5.26436
Paraná	Centro-Sul Paranaense	4108	2019	2.80665	2.30157	2.40725	2.18604	2.7206	6.97994	6.26348	7.16541	5.05274
Paraná	Metropolitana de Curitiba	4110	2019	2.95669	2.29756	2.39855	2.21785	2.81636	7.12991	6.31518	6.7584	5.89073
Paraná	Noroeste Paranaense	4101	2019	2.6532	2.36956	2.47471	2.25193	2.68317	6.3744	4.7473	7.30803	5.30873
Paraná	Norte Central Paranaense	4103	2019	2.70621	2.34839	2.45451	2.22865	2.71348	6.5342	5.47575	7.28201	5.68584
Paraná	Norte Pioneiro Paranaense	4104	2019	2.64373	2.35276	2.47186	2.22928	2.73671	6.37134	5.71646	7.09064	5.03929
Paraná	Oeste Paranaense	4106	2019	2.69281	2.36325	2.46145	2.2579	2.69607	6.74638	5.24795	7.19838	5.52837
Paraná	Sudeste Paranaense	4109	2019	2.84926	2.27852	2.40022	2.11556	2.74529	6.8765	6.23437	6.87263	4.8948
Paraná	Sudoeste Paranaense	4107	2019	2.83306	2.31305	2.42983	2.19147	2.71275	6.42642	5.19326	6.92739	5.14088
Rio Grande do Sul	Centro Ocidental Rio-grandense	4303	2019	2.7758	2.28667	2.40669	2.14095	2.69339	6.62068	5.13716	7.12259	5.01979
Rio Grande do Sul	Centro Oriental Rio-grandense	4304	2019	2.80587	2.28211	2.40077	2.14726	2.79146	6.77058	5.81325	6.92831	5.24704
Rio Grande do Sul	Metropolitana de Porto Alegre	4305	2019	2.7709	2.2979	2.38506	2.21318	2.84802	6.98859	6.21698	7.01071	6.00329
Rio Grande do Sul	Nordeste Rio-grandense	4302	2019	2.80901	2.24251	2.37373	2.10756	2.7767	6.97265	6.17796	6.95223	5.41191
Rio Grande do Sul	Noroeste Rio-grandense	4301	2019	2.75842	2.29932	2.41987	2.16162	2.69372	7.0615	5.51789	7.68417	5.64926
Rio Grande do Sul	Sudeste Rio-grandense	4307	2019	2.85724	2.25555	2.36334	2.14056	2.82637	6.85251	6.27782	7.11492	5.24481
Rio Grande do Sul	Sudoeste Rio-grandense	4306	2019	2.79442	2.40654	2.4067	2.13579	2.69197	6.73484	5.72852	7.37638	5.14362
Santa Catarina	Grande Florianópolis	4205	2019	2.91779	2.28023	2.38204	2.20105	2.8015	6.64931	5.74598	6.19469	5.47107
Santa Catarina	Norte Catarinense	4202	2019	2.97645	2.28203	2.39683	2.18439	2.80437	6.9085	6.30909	6.7127	5.57586
Santa Catarina	Oeste Catarinense	4201	2019	2.81003	2.28868	2.40322	2.15856	2.72889	6.95103	6.45158	7.16737	5.45132
Santa Catarina	Serrana	4203	2019	2.83984	2.2428	2.36977	2.11089	2.79951	6.88393	6.59986	6.78808	5.01495
Santa Catarina	Sul Catarinense	4206	2019	2.79673	2.31207	2.37793	2.26383	2.87419	6.58185	5.59589	6.6661	5.58753
Santa Catarina	Vale do Itajaí	4204	2019	2.90513	2.29555	2.40135	2.20954	2.81806	6.86468	6.0593	6.60864	5.68069
Paraná	Centro Ocidental Paranaense	4102	2020	2.62949	2.3572	2.38885	2.21845	2.64503	6.2915	5.10563	6.98586	5.01717
Paraná	Centro Oriental Paranaense	4105	2020	2.72017	2.29003	2.4282	2.14358	2.71293	6.82456	6.60482	6.99179	5.29572
Paraná	Centro-Sul Paranaense	4108	2020	2.667	2.30083	2.42193	2.16059	2.68204	6.98149	6.22742	7.16123	5.12236
Paraná	Metropolitana de Curitiba	4110	2020	2.79357	2.2887	2.40573	2.19678	2.79987	7.07862	6.25385	6.74901	5.94374
Paraná	Noroeste Paranaense	4101	2020	2.61333	2.36939	2.48464	2.23032	2.64767	6.34316	4.77263	7.31389	5.39853
Paraná	Norte Central Paranaense	4103	2020	2.63973	2.34806	2.46568	2.20822	2.68169	6.5562	5.46056	7.29421	5.75923
Paraná	Norte Pioneiro Paranaense	4104	2020	2.57665	2.34603	2.47597	2.20564	2.71843	6.41181	5.67196	7.08194	5.14075
Paraná	Oeste Paranaense	4106	2020	2.60901	2.3625	2.47061	2.23639	2.65898	6.7496	5.30891	7.19318	5.60154
Paraná	Sudeste Paranaense	4109	2020	2.70164	2.27284	2.40789	2.14166	2.70691	6.89057	6.22476	6.85075	4.98285
Paraná	Sudoeste Paranaense	4107	2020	2.64831	2.31306	2.44064	2.1647	2.67411	6.45167	5.30929	6.91512	5.17938
Rio Grande do Sul	Centro Ocidental Rio-grandense	4303	2020	2.62332	2.2853	2.42148	2.11687	2.66392	6.63452	5.22476	7.1129	5.08142
Rio Grande do Sul	Centro Oriental Rio-grandense	4304	2020	2.69185	2.27607	2.41338	2.12456	2.77906	6.75387	5.8796	6.91288	5.33927
Rio Grande do Sul	Metropolitana de Porto Alegre	4305	2020	2.66679	2.28273	2.38122	2.19178	2.84944	6.93304	6.28727	6.97852	5.94374
Rio Grande do Sul	Nordeste Rio-grandense	4302	2020	2.75913	2.23757	2.38517	2.07737	2.74724	6.96541	6.21416	6.98347	5.43505
Rio Grande do Sul	Noroeste Rio-grandense	4301	2020	2.70457	2.29757	2.43344	2.13554	2.65156	7.09836	5.66659	7.66791	5.71781
Rio Grande do Sul	Sudeste Rio-grandense	4307	2020	2.63597	2.24724	2.36882	2.12658	2.82975	6.8718	6.37304	7.10891	5.28077
Rio Grande do Sul	Sudoeste Rio-grandense	4306	2020	2.61228	2.40799	2.42695	2.11602	2.66157	6.67985	5.80848	7.37613	5.19154
